# Supplementary material for: Global study of holistic morphological effectors in the budding yeast Saccharomyces cerevisiae
Source: BMC Genomics. 2018 Feb 20;19:149. doi: 10.1186/s12864-018-4526-z (PMC5819264; doi:10.1186/s12864-018-4526-z)
Supplement: Supplementary file 2 — Table S1. Holistic morphological abnormalities, specific morphological abnormalities, and fitness defects of non-essential gene mutants. (XLS 1168 kb) [file 12864_2018_4526_MOESM2_ESM.xls]

## Sheet: TableS1_fixed170815
		Holistic morphological abnormality				Specific morphological abnormality			Fitness defect
ORF	Gene	Euclidean distance	P value	Q value	Significance	Max[-log10(P value)]	Min[Q value]	Number of significantly altered traits	Fitness*	P value	Q value	Significance
YAL002W	VPS8	9.34394	0.0271295	0.0249947	FALSE	6.8442	1.64108e-05	4	-0.120684	2.30089e-14	1.70487e-13	TRUE		*Data of LSCrate(basal) in Warringer et al. (2003) [1]
YAL004W		9.10978	0.0440515	0.0361438	FALSE	4.66253	0.0014504	1	-0.0160709	0.157586	0.38529	FALSE		[1] Warringer J, Ericson E, Fernandez L, Nerman O, Blomberg A. High-resolution yeast phenomics resolves different physiological features in the saline response. Proc. Natl. Acad. Sci. U. S. A. 2003;100:15724–9.
YAL005C	SSA1	11.5599	6.10454e-05	0.000156309	TRUE	9.0035	1.64095e-07	21	0.0164309	0.847774	1	FALSE
YAL007C	ERP2	11.067	0.000293534	0.000634318	TRUE	25.8119	1.11614e-23	10	-0.00493814	0.3788	0.765702	FALSE
YAL008W	FUN14	6.23278	0.912877	0.270079	FALSE	2.65012	0.0607582	0	-0.0257074	0.0540586	0.158046	FALSE
YAL009W	SPO7	11.4448	8.89468e-05	0.00021828	TRUE	7.1479	8.65543e-06	19	-0.204847	7.89389e-38	1.03854e-36	TRUE
YAL010C	MDM10	9.96862	0.0063395	0.00818578	TRUE	4.3493	0.00268309	7	-0.103681	4.58401e-11	3.03265e-10	TRUE
YAL011W	SWC3	11.2246	0.000179795	0.000411246	TRUE	16.0605	3.08508e-14	17	-0.0716722	3.74065e-06	1.94204e-05	TRUE
YAL012W	CYS3	8.38492	0.158091	0.0906779	FALSE	4.24062	0.00331498	1	-0.00277202	0.431227	0.833426	FALSE
YAL013W	DEP1	8.778	0.0825079	0.0571278	FALSE	15.3719	1.41648e-13	5	-0.196937	4.07322e-35	5.08438e-34	TRUE
YAL014C	SYN8	8.26271	0.189463	0.102281	FALSE	12.1521	1.71947e-10	2	-0.0132746	0.203364	0.472544	FALSE
YAL015C	NTG1	8.47385	0.137703	0.082085	FALSE	5.15811	0.000536721	1	0.0412249	0.99501	1	FALSE
YAL017W	PSK1	9.28783	0.0305653	0.0273794	FALSE	9.1023	1.32721e-07	3	-0.0714665	3.97264e-06	2.06017e-05	TRUE
YAL018C	LDS1	7.39805	0.509106	0.18803	FALSE	2.61968	0.0639021	0	-0.0294919	0.0326468	0.10243	FALSE
YAL019W	FUN30	7.39786	0.509187	0.18803	FALSE	4.36236	0.00261783	2	-0.105034	2.60838e-11	1.73555e-10	TRUE
YAL020C	ATS1	10.552	0.00133905	0.00236307	TRUE	19.4866	1.5333e-17	13	-0.099925	2.11473e-10	1.36018e-09	TRUE
YAL021C	CCR4	17.3791	9.13157e-16	1.08705e-14	TRUE	26.0184	7.02599e-24	106	-0.0186066	0.122432	0.317282	FALSE
YAL022C	FUN26	11.0209	0.000337981	0.000717792	TRUE	10.0301	1.77719e-08	19	-0.00708318	0.328992	0.687381	FALSE
YAL023C	PMT2	11.4896	7.68902e-05	0.000192522	TRUE	16.8619	5.24851e-15	27	-0.0266451	0.0479247	0.142818	FALSE
YAL024C	LTE1	10.5239	0.00144891	0.00253063	TRUE	10.7118	4.03728e-09	11
YAL026C	DRS2	9.89083	0.00769145	0.00943759	TRUE	7.15218	8.57892e-06	4	-0.0628956	4.23014e-05	0.000203424	TRUE
YAL027W	SAW1	9.80943	0.0093818	0.0109759	FALSE	6.28215	5.32336e-05	8	0.0200436	0.894848	1	FALSE
YAL028W	FRT2	7.04131	0.661218	0.22082	FALSE	2.43608	0.0862097	0	-0.018855	0.119311	0.310235	FALSE
YAL029C	MYO4	7.96678	0.281528	0.130707	FALSE	12.7711	4.42357e-11	1	-0.0391258	0.00723528	0.0262591	FALSE
YAL030W	SNC1	8.98107	0.0566656	0.0433974	FALSE	16.0916	2.87973e-14	3	-0.0337962	0.0173319	0.059061	FALSE
YAL031C	GIP4	7.34162	0.533527	0.193646	FALSE	2.89148	0.0402889	0	-0.0171706	0.141599	0.355611	FALSE
YAL034C	FUN19	8.55304	0.121225	0.0753611	FALSE	6.07181	8.24587e-05	6	0.00190448	0.547374	0.981422	FALSE
YAL035W	FUN12	16.0647	5.7726e-13	5.44023e-12	TRUE	30.8149	1.50321e-28	61	-0.0118488	0.229483	0.520438	FALSE
YAL036C	RBG1	7.16375	0.61005	0.210392	FALSE	5.79461	0.000146326	3	-0.0320363	0.0226278	0.0749072	FALSE
YAL037W		7.40318	0.506892	0.187821	FALSE	5.23226	0.000461596	3	-0.00121465	0.469743	0.889362	FALSE
YAL039C	CYC3	9.78538	0.00994169	0.011531	FALSE	5.87603	0.000123802	12	-0.0672208	1.32693e-05	6.65763e-05	TRUE
YAL040C	CLN3	9.37292	0.02549	0.0238402	FALSE	6.01113	9.35076e-05	13	-0.0137787	0.194573	0.456237	FALSE
YAL042W	ERV46	9.03139	0.0514169	0.0403191	FALSE	10.1176	1.46986e-08	8	-0.0701855	5.75694e-06	2.95898e-05	TRUE
YAL043C-A		9.07883	0.0468454	0.0378772	FALSE	7.21887	7.45681e-06	8	-0.0492896	0.00103291	0.00424437	TRUE
YAL044C	GCV3	10.0715	0.00488323	0.00668716	TRUE	5.0687	0.000642911	2	-0.167791	4.9601e-26	4.91868e-25	TRUE
YAL045C		10.5735	0.00126025	0.00224444	TRUE	8.15427	1.01781e-06	5	-0.0119894	0.226826	0.515424	FALSE
YAL046C	BOL3	9.41842	0.02309	0.0221957	FALSE	7.27574	6.6079e-06	11	-0.0115864	0.234488	0.529972	FALSE
YAL047C	SPC72	27.2783	1.11865e-40	9.48817e-39	TRUE	74.8826	7.64857e-72	151	-0.279564	1.15516e-68	2.53533e-67	TRUE
YAL048C	GEM1	12.9567	4.09505e-07	1.68404e-06	TRUE	23.3704	2.63641e-21	17	-0.212945	1.02495e-40	1.41688e-39	TRUE
YAL049C	AIM2	8.96559	0.0583664	0.0443247	FALSE	3.07996	0.0289258	0	-0.008258	0.302883	0.64401	FALSE
YAL051W	OAF1	8.10659	0.235244	0.117193	FALSE	4.25054	0.00325225	1	-0.00276579	0.43138	0.833426	FALSE
YAL053W	FLC2	9.11286	0.0437807	0.0360305	FALSE	27.8285	1.22414e-25	7	-0.0297601	0.0314424	0.098987	FALSE
YAL054C	ACS1	8.04041	0.25655	0.123593	FALSE	5.04716	0.0006713	6	0.0302567	0.970691	1	FALSE
YAL055W	PEX22	12.3377	4.13665e-06	1.38251e-05	TRUE	11.383	9.31516e-10	5	0.0104954	0.744076	1	FALSE
YAL056W	GPB2	9.16927	0.0390726	0.0329757	FALSE	5.98146	9.9435e-05	10	0.0358126	0.987399	1	FALSE
YAL058C-A		12.3006	4.72967e-06	1.5617e-05	TRUE	5.55941	0.000237196	13	-0.0582806	0.000134981	0.000612841	TRUE
YAL058W	CNE1	9.89089	0.00769041	0.00943759	TRUE	3.99796	0.00529553	1	-0.182693	1.69396e-30	1.90406e-29	TRUE
YAL059W	ECM1	7.74033	0.365992	0.154068	FALSE	5.34536	0.000366998	1	-0.112968	8.29529e-13	5.82936e-12	TRUE
YAL060W	BDH1	9.21084	0.0358851	0.0309398	FALSE	6.14674	7.05343e-05	2	-0.0143427	0.185015	0.438398	FALSE
YAL061W	BDH2	7.44114	0.490519	0.18394	FALSE	2.75794	0.0506677	0	-0.00166065	0.458668	0.870803	FALSE
YAL062W	GDH3	9.33172	0.0278479	0.0255731	FALSE	6.62655	2.58937e-05	7	-0.0226084	0.0788243	0.218977	FALSE
YAL064C-A	TDA8	6.88259	0.724049	0.2339	FALSE	2.09696	0.146514	0	-0.00420442	0.396361	0.788467	FALSE
YAL065C		7.67417	0.392534	0.161083	FALSE	3.71177	0.00910822	1	-0.0322366	0.0219635	0.0730172	FALSE
YAL066W		9.78504	0.0099498	0.011531	FALSE	4.03348	0.00494586	2	0.00895708	0.712198	1	FALSE
YAL067C	SEO1	9.81217	0.00931982	0.0109316	FALSE	7.63419	3.08173e-06	16	-0.0290786	0.0345771	0.107395	FALSE
YAL068C	PAU8	7.92571	0.296024	0.134982	FALSE	4.54249	0.00183908	1	-0.0634509	3.65937e-05	0.000176711	TRUE
YAR002C-A	ERP1	6.64355	0.807847	0.249277	FALSE	3.18871	0.0238351	0	0.0368644	0.989389	1	FALSE
YAR002W	NUP60	9.05966	0.0486501	0.0388139	FALSE	4.32041	0.00283928	2	-0.100207	1.88918e-10	1.22019e-09	TRUE
YAR003W	SWD1	10.1235	0.00427116	0.00605678	TRUE	5.5962	0.00021993	4	-0.0746184	1.55323e-06	8.32525e-06	TRUE
YAR014C	BUD14	12.8104	7.16569e-07	2.84341e-06	TRUE	11.2973	1.12335e-09	29	0.0593283	0.999896	1	FALSE
YAR015W	ADE1	7.14421	0.618331	0.212116	FALSE	6.92352	1.38732e-05	3	-0.022632	0.0786077	0.218507	FALSE
YAR018C	KIN3	12.2923	4.87308e-06	1.60515e-05	TRUE	11.7021	4.61525e-10	36	0.0365407	0.988808	1	FALSE
YAR020C	PAU7	13.2533	1.28718e-07	5.84218e-07	TRUE	14.7748	5.31448e-13	27	-0.0136982	0.195961	0.459028	FALSE
YAR023C		10.2752	0.002864	0.00436218	TRUE	6.74061	2.0372e-05	6	-0.191666	2.28501e-33	2.72028e-32	TRUE
YAR027W	UIP3	8.04266	0.255806	0.123366	FALSE	4.2708	0.00312581	1	-0.0503271	0.000829173	0.00346019	TRUE
YAR028W		9.93905	0.00682552	0.00865112	TRUE	3.93087	0.0060142	2	-0.0554962	0.000261675	0.00115301	TRUE
YAR029W		9.90413	0.00744317	0.00919654	TRUE	83.6396	1.68851e-80	29	-0.139165	1.69171e-18	1.41926e-17	TRUE
YAR030C		10.2294	0.00323591	0.00482573	TRUE	7.96739	1.51778e-06	4	-0.0138488	0.193368	0.454332	FALSE
YAR031W	PRM9	6.36001	0.88591	0.264291	FALSE	2.82954	0.0448084	0	-0.0144193	0.183739	0.436356	FALSE
YAR035W	YAT1	9.40927	0.0235558	0.0224592	FALSE	5.48251	0.000277825	5	0.00825654	0.697085	1	FALSE
YAR037W		10.7105	0.000851022	0.00160182	TRUE	11.4728	7.65133e-10	27	-0.0070764	0.329145	0.687381	FALSE
YAR040C		6.21905	0.915497	0.270554	FALSE	1.45667	0.350055	0	0.00449815	0.610696	1	FALSE
YAR043C		7.03	0.665844	0.22169	FALSE	2.90223	0.0395522	0	-0.0106266	0.253294	0.564215	FALSE
YAR047C		8.22675	0.199441	0.105684	FALSE	4.861	0.000974278	1	-0.0147618	0.178104	0.425374	FALSE
YAR050W	FLO1	8.22653	0.199505	0.105684	FALSE	4.59324	0.00166514	1	0.0264726	0.950991	1	FALSE
YBL001C	ECM15	7.2567	0.57024	0.202054	FALSE	2.19058	0.127129	0	-0.0589432	0.000114823	0.000524921	TRUE
YBL002W	HTB2	9.80893	0.00939309	0.0109795	FALSE	5.48057	0.000278962	2	-0.184549	4.43053e-31	5.05364e-30	TRUE
YBL003C	HTA2	7.40189	0.507446	0.187848	FALSE	6.75373	1.98186e-05	2	-0.0139311	0.191961	0.452173	FALSE
YBL005W	PDR3	7.15004	0.615865	0.211537	FALSE	3.59253	0.0113938	0	-0.0188828	0.118965	0.309683	FALSE
YBL006C	LDB7	15.1191	4.6485e-11	3.48532e-10	TRUE	23.4845	2.04599e-21	87	-0.176428	1.41928e-28	1.51097e-27	TRUE
YBL007C	SLA1	14.706	2.93684e-10	1.90696e-09	TRUE	11.7252	4.38898e-10	28	-0.117896	8.62595e-14	6.23194e-13	TRUE
YBL008W	HIR1	9.87644	0.00796863	0.00968185	TRUE	12.934	3.09415e-11	11	-0.0544518	0.000332963	0.0014588	TRUE
YBL009W	ALK2	7.47815	0.474625	0.180511	FALSE	3.23961	0.0217533	0	-0.0639712	3.19127e-05	0.000155076	TRUE
YBL010C		11.2957	0.000143628	0.000336641	TRUE	10.0107	1.85287e-08	9	-0.0403886	0.00579663	0.0213083	FALSE
YBL011W	SCT1	9.02091	0.0524758	0.0409277	FALSE	4.13946	0.00403571	2	-0.0346914	0.0150713	0.0519308	FALSE
YBL012C		10.133	0.00416751	0.00593461	TRUE	6.78308	1.86384e-05	6	-0.166771	9.71839e-26	9.45501e-25	TRUE
YBL013W	FMT1	7.46715	0.47934	0.181402	FALSE	3.02474	0.0319075	0	-0.0460776	0.00198933	0.00784719	TRUE
YBL015W	ACH1	8.17762	0.213626	0.11054	FALSE	6.15285	6.96424e-05	2	-0.0192461	0.114511	0.300547	FALSE
YBL016W	FUS3	12.1016	9.61574e-06	2.97253e-05	TRUE	16.3022	1.80647e-14	57	-0.0602009	8.40929e-05	0.000390998	TRUE
YBL017C	PEP1	8.92207	0.063375	0.0469462	FALSE	6.63474	2.54523e-05	5	-0.0484385	0.00123331	0.00500129	TRUE
YBL019W	APN2	7.98994	0.27353	0.128711	FALSE	4.5065	0.00197387	1	-0.0103132	0.259602	0.574125	FALSE
YBL021C	HAP3	10.6862	0.000913184	0.00170698	TRUE	6.98038	1.23063e-05	12	-0.162064	2.05352e-24	1.94874e-23	TRUE
YBL022C	PIM1	9.41764	0.0231293	0.0222141	FALSE	4.75838	0.00119692	7	-0.185886	1.67148e-31	1.92553e-30	TRUE
YBL024W	NCL1	11.5678	5.9471e-05	0.000153145	TRUE	14.5998	7.82131e-13	62	-0.22238	3.22264e-44	4.60619e-43	TRUE
YBL025W	RRN10	27.6009	1.43603e-41	1.29921e-39	TRUE	68.0613	4.17148e-65	159	-0.492027	5.79943e-208	6.71429e-206	TRUE
YBL027W	RPL19B	11.5187	6.99108e-05	0.000176348	TRUE	8.13149	1.06851e-06	7	-0.265874	2.61988e-62	5.14095e-61	TRUE
YBL028C		7.22954	0.581929	0.204487	FALSE	5.95177	0.000105793	2	-0.00415503	0.397552	0.790155	FALSE
YBL029W		8.56016	0.119821	0.0746246	FALSE	4.77932	0.00114762	2	0.0288643	0.964386	1	FALSE
YBL031W	SHE1	11.4013	0.00010242	0.000248201	TRUE	6.71433	2.15334e-05	25	-0.0151515	0.171827	0.414227	FALSE
YBL032W	HEK2	9.87771	0.00794376	0.0096685	TRUE	12.8682	3.5711e-11	34	0.00945881	0.722799	1	FALSE
YBL033C	RIB1	7.23388	0.580064	0.204134	FALSE	19.5304	1.39159e-17	3	-0.0751885	1.30539e-06	7.02935e-06	TRUE
YBL036C		7.583	0.430176	0.170052	FALSE	8.23692	8.53287e-07	3	-0.0225117	0.079716	0.220792	FALSE
YBL037W	APL3	8.60855	0.110589	0.0701811	FALSE	5.61261	0.000212585	1	-0.0110192	0.245506	0.551377	FALSE
YBL038W	MRPL16	8.61724	0.108991	0.069409	FALSE	3.69551	0.00938856	1	-0.209921	1.2633e-39	1.72069e-38	TRUE
YBL039C	URA7	9.52136	0.0183758	0.0187021	FALSE	7.83749	1.9999e-06	32	-0.0647908	2.56719e-05	0.000125408	TRUE
YBL042C	FUI1	6.53356	0.841054	0.255801	FALSE	3.71206	0.00910365	1	-0.0140096	0.190623	0.449479	FALSE
YBL043W	ECM13	7.24963	0.573285	0.202868	FALSE	2.48714	0.0793726	0	-0.00584794	0.357371	0.731969	FALSE
YBL044W		7.04637	0.659142	0.220541	FALSE	3.87601	0.00667561	1	-0.327657	1.67092e-93	5.22839e-92	TRUE
YBL045C	COR1	9.81148	0.00933542	0.0109404	FALSE	7.47613	4.31373e-06	5	-0.147285	1.7037e-20	1.50857e-19	TRUE
YBL046W	PSY4	6.99209	0.681196	0.224775	FALSE	3.09072	0.0283701	0	0.0134936	0.800484	1	FALSE
YBL047C	EDE1	8.76805	0.0839843	0.0577084	FALSE	10.3796	8.30775e-09	16	-0.0958554	1.043e-09	6.50087e-09	TRUE
YBL048W	RRT1	8.06717	0.247801	0.120793	FALSE	4.90688	0.000889344	1	-0.0179107	0.131481	0.335476	FALSE
YBL049W	MOH1	8.77322	0.083215	0.0573584	FALSE	4.5063	0.00197451	5	-0.0187185	0.121019	0.313796	FALSE
YBL051C	PIN4	7.29645	0.553074	0.198144	FALSE	2.24996	0.115799	0	-0.0717961	3.6073e-06	1.87491e-05	TRUE
YBL052C	SAS3	7.18417	0.601356	0.208719	FALSE	3.56053	0.0120944	0	0.0106205	0.746585	1	FALSE
YBL053W		9.57151	0.0164034	0.0171477	FALSE	4.75584	0.00120311	3	0.00583982	0.64244	1	FALSE
YBL054W	TOD6	9.07053	0.0476199	0.0381941	FALSE	6.76857	1.92118e-05	8	0.0232304	0.926735	1	FALSE
YBL055C		9.21562	0.0355328	0.0306945	FALSE	4.15689	0.00389994	5	-0.0324845	0.0211639	0.0706124	FALSE
YBL056W	PTC3	6.43997	0.866406	0.260881	FALSE	3.42146	0.0156271	0	-0.0239683	0.0670639	0.191319	FALSE
YBL057C	PTH2	9.15601	0.0401388	0.0336442	FALSE	6.49898	3.38771e-05	2	0.0119562	0.772547	1	FALSE
YBL058W	SHP1	23.3409	3.91726e-30	1.84324e-28	TRUE	155.097	2.24847e-151	148	-0.679895	0	0	TRUE
YBL059W		7.36717	0.522465	0.190987	FALSE	3.38965	0.0165738	0	0.0176568	0.865106	1	FALSE
YBL060W	YEL1	7.93813	0.2916	0.133466	FALSE	5.80346	0.000143734	1	0.0204602	0.89951	1	FALSE
YBL061C	SKT5	12.6668	1.23163e-06	4.62998e-06	TRUE	15.0235	3.05808e-13	27	-0.022061	0.0839758	0.23025	FALSE
YBL062W		10.8543	0.000558134	0.00110341	TRUE	42.3691	7.55139e-40	20	-0.0278577	0.0408326	0.123835	FALSE
YBL063W	KIP1	8.22491	0.199963	0.105779	FALSE	3.80842	0.00759312	1	-0.02659	0.048269	0.143567	FALSE
YBL064C	PRX1	7.59811	0.423862	0.168537	FALSE	3.6224	0.0107733	0	-0.0575312	0.000161761	0.000730842	TRUE
YBL065W		7.38692	0.513921	0.189025	FALSE	2.66171	0.0595815	0	-0.0961947	9.15293e-10	5.72027e-09	TRUE
YBL066C	SEF1	10.0443	0.0052351	0.00704811	TRUE	5.21454	0.000478433	21	-0.0552967	0.00027408	0.00120538	TRUE
YBL067C	UBP13	6.74612	0.773721	0.242608	FALSE	4.708	0.00132341	1	-0.115494	2.63062e-13	1.88e-12	TRUE
YBL068W	PRS4	8.74243	0.0878786	0.059749	FALSE	7.01511	1.14418e-05	5	-0.0469851	0.00165931	0.00661242	TRUE
YBL069W	AST1	7.8791	0.312943	0.139977	FALSE	5.08053	0.000627788	3	-0.0110237	0.245418	0.551377	FALSE
YBL070C		7.886	0.310408	0.139303	FALSE	5.15123	0.000544166	1	-0.0342501	0.0161519	0.0553659	FALSE
YBL071C		8.56605	0.118668	0.0740425	FALSE	3.88945	0.0065075	2	-0.0946153	1.675e-09	1.03564e-08	TRUE
YBL072C	RPS8A	10.2395	0.00315014	0.00471548	TRUE	5.43128	0.000308164	11	-0.322653	9.77919e-91	2.94074e-89	TRUE
YBL075C	SSA3	10.1985	0.00351104	0.00514556	TRUE	5.76783	0.000154747	9	-0.0043447	0.392986	0.784448	FALSE
YBL078C	ATG8	7.74061	0.365883	0.154068	FALSE	3.74499	0.00855878	1	-0.0285018	0.0374267	0.115012	FALSE
YBL079W	NUP170	15.9945	8.05964e-13	7.39029e-12	TRUE	33.8049	1.8149e-31	66	-0.380428	2.90757e-125	1.4026e-123	TRUE
YBL080C	PET112	8.95622	0.0594164	0.0448104	FALSE	6.6139	2.65928e-05	2	-0.267123	7.10262e-63	1.4301e-61	TRUE
YBL081W		8.98144	0.0566254	0.0433911	FALSE	5.93805	0.000108904	9	-0.0495304	0.000981909	0.00404557	TRUE
YBL082C	ALG3	7.5959	0.424785	0.168779	FALSE	4.1792	0.00373506	1	-0.0192485	0.114482	0.300547	FALSE
YBL083C		8.07168	0.246343	0.120299	FALSE	9.23737	9.90696e-08	4	-0.0105785	0.254255	0.565812	FALSE
YBL085W	BOI1	10.0341	0.00537327	0.00720553	TRUE	7.559	3.61331e-06	8	-0.013302	0.202881	0.472001	FALSE
YBL086C		7.75447	0.360419	0.152707	FALSE	2.40249	0.0910383	0	0.0158458	0.839002	1	FALSE
YBL087C	RPL23A	9.93266	0.00693502	0.00872236	TRUE	32.438	3.92256e-30	6	-0.118332	7.03136e-14	5.09581e-13	TRUE
YBL088C	TEL1	10.6723	0.00095044	0.00177418	TRUE	8.56861	4.18054e-07	13	-0.0135525	0.198488	0.46354	FALSE
YBL089W	AVT5	12.4729	2.52726e-06	8.86232e-06	TRUE	10.2175	1.18386e-08	41	-0.0732804	2.32459e-06	1.22331e-05	TRUE
YBL090W	MRP21	8.1901	0.209964	0.109175	FALSE	7.48278	4.25258e-06	1	-0.278644	3.16101e-68	6.84048e-67	TRUE
YBL091C	MAP2	8.34699	0.167411	0.0944695	FALSE	3.67667	0.00972684	1	0.00437121	0.60765	1	FALSE
YBL091C-A	SCS22	7.47003	0.478105	0.181035	FALSE	4.41492	0.00236128	1	-0.0131946	0.204782	0.474409	FALSE
YBL093C	ROX3	8.79222	0.0804358	0.0560449	FALSE	4.24494	0.00328758	3	-0.774805	0	0	TRUE
YBL094C		28.5245	3.839e-44	5.20986e-42	TRUE	147.297	1.3565e-143	200	-0.100683	1.55996e-10	1.01179e-09	TRUE
YBL095W	MRX3	9.628	0.0144084	0.0154818	FALSE	9.16961	1.1475e-07	6	-0.0369289	0.0104981	0.0370836	FALSE
YBL096C		9.75523	0.0106859	0.0122481	FALSE	9.75898	3.20567e-08	4	-0.041559	0.00469615	0.0175954	FALSE
YBL098W	BNA4	9.20474	0.0363384	0.0311722	FALSE	5.71426	0.000172671	5	0.00636831	0.654692	1	FALSE
YBL099W	ATP1	9.95136	0.00661917	0.00845837	TRUE	4.53832	0.00185405	3	-0.14202	3.45797e-19	2.96553e-18	TRUE
YBL100C		13.0028	3.42852e-07	1.43163e-06	TRUE	10.7556	3.66917e-09	35	-0.230808	1.78826e-47	2.70635e-46	TRUE
YBL101C	ECM21	8.39338	0.156065	0.0898575	FALSE	4.86519	0.000966272	1	0.00152853	0.538054	0.972193	FALSE
YBL102W	SFT2	8.36543	0.162833	0.0926659	FALSE	3.41608	0.0157822	0	-0.0132136	0.204445	0.474342	FALSE
YBL103C	RTG3	9.15919	0.0398813	0.0334962	FALSE	10.2969	9.94781e-09	12	-0.944269	0	0	TRUE
YBL106C	SRO77	8.76488	0.0844577	0.0578579	FALSE	9.29424	8.75178e-08	6	0.0205741	0.900758	1	FALSE
YBL107C	MIX23	7.94238	0.290093	0.133136	FALSE	7.52976	3.84813e-06	3	-0.00456403	0.387726	0.779322	FALSE
YBR001C	NTH2	8.81336	0.0774311	0.0546442	FALSE	5.71715	0.000171658	2	-0.00215858	0.446341	0.854488	FALSE
YBR003W	COQ1	8.40967	0.152214	0.0882917	FALSE	2.99228	0.0337883	0	-0.132312	6.72752e-17	5.34394e-16	TRUE
YBR005W	RCR1	10.0628	0.00499353	0.00679024	TRUE	7.87221	1.85899e-06	23	-0.0355418	0.0131633	0.0457308	FALSE
YBR006W	UGA2	8.37845	0.159656	0.0913049	FALSE	3.71989	0.0089726	2	-0.0506728	0.000769961	0.00322979	TRUE
YBR007C	DSF2	6.70171	0.788857	0.245939	FALSE	3.42535	0.0155213	0	-0.029591	0.0321973	0.101226	FALSE
YBR008C	FLR1	9.38546	0.024808	0.0233327	FALSE	4.3944	0.0024556	3	-0.0304551	0.0284913	0.091126	FALSE
YBR009C	HHF1	8.24708	0.193759	0.103727	FALSE	4.15727	0.00389737	1	-0.0612279	6.4925e-05	0.000304628	TRUE
YBR010W	HHT1	7.3081	0.548033	0.197276	FALSE	4.14328	0.00400534	2	-0.0185724	0.122867	0.318053	FALSE
YBR012C		5.26334	0.995417	0.286626	FALSE	2.21168	0.123031	0	-0.0274229	0.0432704	0.13012	FALSE
YBR013C		6.26311	0.906895	0.26872	FALSE	4.25125	0.00324771	1	-0.00787434	0.311308	0.658596	FALSE
YBR014C	GRX7	6.88151	0.724457	0.2339	FALSE	2.14674	0.135921	0	0.0211665	0.907067	1	FALSE
YBR015C	MNN2	11.1232	0.00024682	0.000546422	TRUE	20.119	3.7284e-18	15	-0.00259606	0.435553	0.839736	FALSE
YBR016W		8.63953	0.104972	0.0675786	FALSE	3.16919	0.0246853	0	0.0561586	0.999776	1	FALSE
YBR018C	GAL7	8.39933	0.154651	0.0893463	FALSE	4.31562	0.0028652	2	0.0247462	0.939025	1	FALSE
YBR019C	GAL10	7.5077	0.461996	0.177452	FALSE	1.92777	0.187881	0	0.0288479	0.964305	1	FALSE
YBR020W	GAL1	7.36407	0.523805	0.191181	FALSE	9.65199	4.03798e-08	1	0.0239795	0.933027	1	FALSE
YBR021W	FUR4	11.3634	0.000115695	0.000277399	TRUE	20.262	2.71592e-18	13	-0.0674333	1.25122e-05	6.28461e-05	TRUE
YBR022W	POA1	7.65567	0.40008	0.1629	FALSE	2.9931	0.0337436	0	0.000271088	0.506759	0.936847	FALSE
YBR023C	CHS3	9.99789	0.00588955	0.00772982	TRUE	14.1708	2.01679e-12	19	0.020293	0.897657	1	FALSE
YBR024W	SCO2	8.15323	0.2209	0.112615	FALSE	3.93727	0.00594333	2	0.0150977	0.827315	1	FALSE
YBR025C	OLA1	10.8727	0.000528407	0.00105146	TRUE	9.20405	1.06506e-07	7	-0.077846	5.712e-07	3.15283e-06	TRUE
YBR026C	ETR1	6.72684	0.780356	0.244091	FALSE	3.05989	0.0299687	0	-0.138887	1.97136e-18	1.6479e-17	TRUE
YBR027C		6.71011	0.786032	0.245335	FALSE	2.47035	0.0815445	0	0.0394411	0.993151	1	FALSE
YBR028C	YPK3	9.58173	0.0160252	0.0168558	FALSE	5.01653	0.000714373	5	-0.0109291	0.247281	0.55402	FALSE
YBR030W	RKM3	7.3651	0.52336	0.191132	FALSE	4.17603	0.00375875	3	0.0267322	0.952616	1	FALSE
YBR031W	RPL4A	7.86056	0.319804	0.141785	FALSE	3.73022	0.00879765	1	-0.0469813	0.0016606	0.00661242	TRUE
YBR032W		7.30682	0.548587	0.197423	FALSE	2.38142	0.0941365	0	-0.000853142	0.478738	0.902279	FALSE
YBR033W	EDS1	6.72061	0.782478	0.244563	FALSE	3.41	0.0159597	0	-0.0132152	0.204416	0.474342	FALSE
YBR034C	HMT1	9.95217	0.00660579	0.00844995	TRUE	3.51761	0.0131015	0	0.0131906	0.795148	1	FALSE
YBR035C	PDX3	8.69405	0.0956211	0.0631455	FALSE	4.31205	0.00288518	1	-0.0747801	1.47869e-06	7.95333e-06	TRUE
YBR036C	CSG2	7.85374	0.322344	0.142445	FALSE	4.04167	0.00486938	1	-0.00405577	0.399946	0.793022	FALSE
YBR037C	SCO1	9.27689	0.0312769	0.0279063	FALSE	6.20621	6.23401e-05	12	-0.141725	4.08029e-19	3.47989e-18	TRUE
YBR040W	FIG1	8.5559	0.12066	0.0750784	FALSE	6.14169	7.12731e-05	6	0.0151094	0.827502	1	FALSE
YBR041W	FAT1	9.20158	0.0365753	0.0312962	FALSE	11.4429	8.16725e-10	1	-0.0614855	6.08084e-05	0.000285602	TRUE
YBR042C	CST26	6.18455	0.921829	0.271662	FALSE	2.10569	0.144605	0	-0.00788865	0.310992	0.658529	FALSE
YBR043C	QDR3	7.24918	0.57348	0.202884	FALSE	3.061	0.0299071	0	0.0257098	0.945957	1	FALSE
YBR044C	TCM62	8.63751	0.105331	0.0676814	FALSE	4.9283	0.000852039	5	-0.318768	1.28532e-88	3.76729e-87	TRUE
YBR045C	GIP1	7.40305	0.506947	0.187821	FALSE	3.23527	0.0219256	0	-0.00467715	0.38502	0.77523	FALSE
YBR046C	ZTA1	9.17313	0.038767	0.0327994	FALSE	4.29825	0.0029637	1	0.0197009	0.890896	1	FALSE
YBR047W	FMP23	6.90341	0.716086	0.232153	FALSE	3.31855	0.018859	0	-0.0224716	0.0800885	0.221295	FALSE
YBR048W	RPS11B	9.94456	0.00673256	0.00857099	TRUE	8.71	3.08556e-07	30	-0.178049	4.57997e-29	4.94401e-28	TRUE
YBR050C	REG2	6.43319	0.868138	0.261057	FALSE	3.52132	0.0130106	0	-0.0671989	1.33499e-05	6.69083e-05	TRUE
YBR051W		8.03902	0.257008	0.123749	FALSE	17.5763	1.07099e-15	4	0.00227843	0.556619	0.992569	FALSE
YBR052C	RFS1	6.36483	0.884789	0.26413	FALSE	1.91547	0.191203	0	-0.00863685	0.294666	0.629719	FALSE
YBR053C		7.394	0.510859	0.188391	FALSE	3.1175	0.0270525	0	-0.00938483	0.278752	0.606342	FALSE
YBR054W	YRO2	7.32882	0.539066	0.194927	FALSE	3.24076	0.0217071	0	-0.00454192	0.388255	0.779414	FALSE
YBR056W		6.83216	0.742931	0.23736	FALSE	9.13929	1.22432e-07	1	-0.00400108	0.401268	0.794812	FALSE
YBR057C	MUM2	7.7657	0.356015	0.151551	FALSE	3.92664	0.006062	3	-0.037785	0.00909912	0.0324638	FALSE
YBR058C	UBP14	8.38374	0.158375	0.090764	FALSE	3.50408	0.0134319	0	-0.029455	0.0328154	0.10282	FALSE
YBR059C	AKL1	6.24854	0.909803	0.269405	FALSE	3.09526	0.028138	0
YBR061C	TRM7	7.05615	0.65512	0.219845	FALSE	4.16879	0.00381241	2	-0.033725	0.0175235	0.0596263	FALSE
YBR062C		7.4666	0.479575	0.18144	FALSE	9.19016	1.0973e-07	2	-0.0151931	0.171165	0.413474	FALSE
YBR063C		6.24967	0.90958	0.269398	FALSE	2.20136	0.125037	0	-0.270211	2.74899e-64	5.60819e-63	TRUE
YBR064W		6.96023	0.693903	0.227607	FALSE	1.9048	0.194066	0	-0.0170005	0.143997	0.360071	FALSE
YBR065C	ECM2	7.31276	0.54602	0.196812	FALSE	3.03918	0.0311027	0	0.00024908	0.50621	0.936206	FALSE
YBR066C	NRG2	6.78695	0.759342	0.240004	FALSE	4.40449	0.00240866	1	-0.0116582	0.233111	0.527375	FALSE
YBR067C	TIP1	6.83293	0.742646	0.23736	FALSE	59.0768	2.8499e-56	1	-0.0391079	0.00725785	0.0263204	FALSE
YBR068C	BAP2	6.98989	0.682077	0.224997	FALSE	4.28204	0.00305878	1	0.0868304	1	1	FALSE
YBR069C	TAT1	11.0343	0.00032443	0.000693355	TRUE	5.00993	0.000723763	7	0.0813871	1	1	FALSE
YBR071W		8.34696	0.167417	0.0944695	FALSE	5.16592	0.000528157	1	0.031426	0.975242	1	FALSE
YBR072W	HSP26	7.75686	0.359479	0.152404	FALSE	2.7029	0.0556034	0	-0.00720854	0.326163	0.681923	FALSE
YBR073W	RDH54	7.16105	0.611195	0.210516	FALSE	2.57863	0.0683877	0	0.0316339	0.975986	1	FALSE
YBR076W	ECM8	7.44062	0.490741	0.183965	FALSE	5.69861	0.000178144	1	-0.256587	3.54277e-58	6.58899e-57	TRUE
YBR077C	SLM4	7.57179	0.434876	0.171311	FALSE	3.15017	0.0255222	0	-0.137868	3.44363e-18	2.85796e-17	TRUE
YBR078W	ECM33	16.2471	2.41423e-13	2.32363e-12	TRUE	21.7383	1.01252e-19	37	-0.022501	0.0798156	0.220804	FALSE
YBR081C	SPT7	21.2538	7.61765e-25	2.46138e-23	TRUE	81.0578	6.04977e-78	87
YBR082C	UBC4	14.792	2.0089e-10	1.35634e-09	TRUE	24.6733	1.43052e-22	81	-0.255931	6.84657e-58	1.24829e-56	TRUE
YBR083W	TEC1	7.79456	0.34481	0.148504	FALSE	3.75159	0.00845374	1	0.0728508	0.999997	1	FALSE
YBR084C-A	RPL19A	8.73432	0.0891408	0.060275	FALSE	4.00606	0.0052128	5	-0.132777	5.26837e-17	4.20652e-16	TRUE
YBR084W	MIS1	8.07672	0.244723	0.119766	FALSE	4.02047	0.00506979	1	-0.0298064	0.0312384	0.0986128	FALSE
YBR085W	AAC3	20.2877	1.7551e-22	4.17863e-21	TRUE	74.5262	1.704e-71	132	0.0978784	1	1	FALSE
YBR090C		7.38685	0.51395	0.189025	FALSE	3.04381	0.0308376	0	0.0872817	1	1	FALSE
YBR092C	PHO3	10.4694	0.00168716	0.00283369	TRUE	12.8546	3.68101e-11	25	0.0117796	0.769203	1	FALSE
YBR093C	PHO5	11.6589	4.39515e-05	0.000116269	TRUE	11.9764	2.53213e-10	19	-0.181277	4.67077e-30	5.16237e-29	TRUE
YBR094W	PBY1	9.05338	0.0492539	0.0391346	FALSE	7.55595	3.63756e-06	11	-0.0271409	0.0449141	0.134626	FALSE
YBR095C	RXT2	9.2034	0.0364386	0.0312187	FALSE	13.189	1.7608e-11	5	-0.0966862	7.56899e-10	4.74959e-09	TRUE
YBR097W	VPS15	14.7801	2.11762e-10	1.40873e-09	TRUE	17.4148	1.53818e-15	23	-0.348919	9.86602e-106	3.77599e-104	TRUE
YBR099C		10.1307	0.00419149	0.00596249	TRUE	9.10123	1.33021e-07	8	-0.0384319	0.00815302	0.0292687	FALSE
YBR101C	FES1	32.5209	1.38859e-55	1.88444e-52	TRUE	130.936	2.3799e-127	59
YBR103W	SIF2	8.26558	0.188682	0.102137	FALSE	5.22639	0.000466984	2	-0.140868	6.58813e-19	5.58785e-18	TRUE
YBR104W	YMC2	6.56435	0.832125	0.253939	FALSE	1.93246	0.186581	0	-0.0383883	0.00821396	0.0294646	FALSE
YBR105C	VID24	7.36453	0.523606	0.19117	FALSE	501.693	0	2	-0.0362286	0.0117781	0.0412279	FALSE
YBR106W	PHO88	18.2887	8.52624e-18	1.2577e-16	TRUE	43.6773	3.93792e-41	108	-0.0703744	5.45264e-06	2.81193e-05	TRUE
YBR107C	IML3	7.13947	0.620336	0.212588	FALSE	9.46344	6.06489e-08	2
YBR108W	AIM3	5.28261	0.995053	0.286582	FALSE	1.93985	0.184628	0
YBR111C	YSA1	7.05168	0.656958	0.220106	FALSE	7.61034	3.2408e-06	3
YBR112C	CYC8	24.3297	1.02026e-32	5.7691e-31	TRUE	95.9597	1.07622e-92	168	0.0679212	0.999989	1	FALSE
YBR113W		6.57912	0.827738	0.253251	FALSE	2.76644	0.0499325	0
YBR114W	RAD16	7.27268	0.563345	0.200238	FALSE	5.28128	0.00041764	1	-0.00967599	0.272673	0.595917	FALSE
YBR115C	LYS2	8.24125	0.195377	0.104428	FALSE	6.75392	1.98125e-05	3	-0.0784065	4.78186e-07	2.65525e-06	TRUE
YBR116C		11.3563	0.000118368	0.000283309	TRUE	7.97311	1.49988e-06	7
YBR119W	MUD1	8.2151	0.202749	0.106481	FALSE	7.66252	2.90141e-06	3
YBR120C	CBP6	8.76143	0.0849775	0.0580675	FALSE	4.7065	0.0013274	3	-0.128033	6.11741e-16	4.7613e-15	TRUE
YBR121C	GRS1	8.77039	0.0836344	0.0575262	FALSE	5.0486	0.000669352	3	-0.00890413	0.288932	0.621478	FALSE
YBR122C	MRPL36	6.76649	0.766601	0.241202	FALSE	4.37929	0.0025304	1	-0.477874	2.63001e-196	2.70657e-194	TRUE
YBR125C	PTC4	8.36315	0.163393	0.092839	FALSE	4.6478	0.00149229	4	0.039538	0.993266	1	FALSE
YBR126C	TPS1	12.4436	2.81397e-06	9.71707e-06	TRUE	33.0013	1.10433e-30	27	-0.0382285	0.00844075	0.030208	FALSE
YBR127C	VMA2	11.0806	0.000281502	0.000611236	TRUE	11.818	3.57818e-10	50	-0.304992	2.61167e-81	6.83312e-80	TRUE
YBR128C	ATG14	7.15293	0.614641	0.211223	FALSE	4.92252	0.000861713	1	-0.0251793	0.0577777	0.167649	FALSE
YBR129C	OPY1	9.00826	0.0537776	0.0417511	FALSE	5.90217	0.000117325	17	0.00595037	0.645016	1	FALSE
YBR130C	SHE3	8.72574	0.0904918	0.0607046	FALSE	4.62922	0.00154896	3	0.00211006	0.55246	0.986672	FALSE
YBR131W	CCZ1	8.19632	0.208151	0.108479	FALSE	4.56098	0.00177409	5	-0.0032694	0.419045	0.817438	FALSE
YBR132C	AGP2	12.3129	4.52379e-06	1.49736e-05	TRUE	11.2083	1.36394e-09	35	-0.224085	7.23375e-45	1.0436e-43	TRUE
YBR133C	HSL7	19.3089	3.76086e-20	7.29116e-19	TRUE	85.573	2.05143e-82	119
YBR134W		15.07	5.80185e-11	4.23313e-10	TRUE	30.3478	4.31868e-28	93	-0.00776262	0.31378	0.662526	FALSE
YBR137W		8.48243	0.135841	0.0818333	FALSE	44.1924	1.22592e-41	8	-0.0225741	0.0791401	0.219723	FALSE
YBR138C		7.1756	0.605011	0.209399	FALSE	6.715	2.15035e-05	1	-0.0231344	0.074103	0.207982	FALSE
YBR139W		5.15413	0.997073	0.286981	FALSE	3.19368	0.0236206	0
YBR141C	BMT2	7.27307	0.563175	0.20023	FALSE	2.44143	0.0854937	0	0.0346868	0.984918	1	FALSE
YBR144C		7.45031	0.486574	0.182986	FALSE	2.55858	0.0706624	0	-0.0625076	4.67782e-05	0.000223329	TRUE
YBR145W	ADH5	5.86048	0.965684	0.279965	FALSE	2.49975	0.07777	0
YBR146W	MRPS9	8.66769	0.100057	0.065188	FALSE	3.15587	0.0252614	0	-0.050326	0.000829371	0.00346019	TRUE
YBR147W	RTC2	9.51878	0.0184829	0.0187454	FALSE	6.36199	4.51093e-05	3	-0.252554	1.98492e-56	3.5491e-55	TRUE
YBR148W	YSW1	8.22058	0.201188	0.105907	FALSE	3.87702	0.00666228	1	-0.0260659	0.0516439	0.152139	FALSE
YBR149W	ARA1	8.46683	0.139239	0.0825272	FALSE	4.43721	0.00226152	1	-0.0229166	0.0760304	0.212491	FALSE
YBR150C	TBS1	8.82103	0.0763647	0.054159	FALSE	9.45372	6.19523e-08	3	0.0467355	0.998255	1	FALSE
YBR151W	APD1	9.42962	0.0225299	0.0217927	FALSE	2.92631	0.0379132	0	0.00804756	0.692508	1	FALSE
YBR156C	SLI15	8.01182	0.266093	0.126384	FALSE	7.40074	5.06286e-06	4
YBR157C	ICS2	9.45972	0.0210845	0.0206783	FALSE	15.0283	3.02594e-13	3	-0.0220691	0.0838983	0.230174	FALSE
YBR158W	AMN1	7.88212	0.31183	0.139756	FALSE	3.79495	0.00778549	1	-0.0172329	0.140727	0.353612	FALSE
YBR159W	IFA38	6.48785	0.853774	0.258355	FALSE	5.58577	0.000224683	2
YBR161W	CSH1	6.19209	0.920475	0.271662	FALSE	4.75572	0.00120334	1	0.00147583	0.536746	0.970207	FALSE
YBR162C	TOS1	7.29737	0.552677	0.198054	FALSE	4.49809	0.00200698	2
YBR162W-A	YSY6	6.61444	0.816985	0.251297	FALSE	4.42763	0.00230421	1	0.0261139	0.948672	1	FALSE
YBR163W	EXO5	6.7567	0.770037	0.241788	FALSE	3.27296	0.0204944	0	0.0420834	0.995733	1	FALSE
YBR164C	ARL1	9.95214	0.00660635	0.00844995	TRUE	4.77063	0.00116772	11	0.0199544	0.893828	1	FALSE
YBR165W	UBS1	7.59536	0.42501	0.168796	FALSE	4.26585	0.00315569	7
YBR166C	TYR1	6.534	0.84093	0.255801	FALSE	2.65282	0.0604919	0
YBR168W	PEX32	10.2175	0.00333921	0.00494177	TRUE	11.1	1.72742e-09	20	-0.264642	9.43079e-62	1.83504e-60	TRUE
YBR169C	SSE2	7.35992	0.525603	0.19159	FALSE	3.04979	0.030515	0	0.0590487	0.999888	1	FALSE
YBR170C	NPL4	10.3409	0.0024002	0.00377436	TRUE	5.43811	0.000303901	3
YBR171W	SEC66	9.88796	0.00774603	0.00947885	TRUE	9.99304	1.92444e-08	30	-0.0953176	1.28178e-09	7.95702e-09	TRUE
YBR172C	SMY2	17.8094	1.0209e-16	1.31947e-15	TRUE	32.958	1.21666e-30	115	0.0108706	0.751561	1	FALSE
YBR173C	UMP1	10.6235	0.00109324	0.00199412	TRUE	10.8606	2.91492e-09	8	0.0738377	0.999998	1	FALSE
YBR174C		9.47104	0.0205624	0.0203686	FALSE	5.7763	0.000151998	9	-0.0850508	5.31316e-08	3.08336e-07	TRUE
YBR175W	SWD3	7.81804	0.335811	0.146469	FALSE	4.44347	0.00223359	3	-0.135098	1.53812e-17	1.25405e-16	TRUE
YBR176W	ECM31	6.77351	0.76412	0.240822	FALSE	3.08028	0.0289101	0	0.0620683	0.999948	1	FALSE
YBR177C	EHT1	7.9094	0.30189	0.136609	FALSE	2.88683	0.040611	0	0.0822359	1	1	FALSE
YBR178W		7.8271	0.332369	0.14536	FALSE	4.17555	0.00376222	1	0.0643135	0.999971	1	FALSE
YBR179C	FZO1	11.3046	0.000139592	0.000329458	TRUE	15.6672	7.38341e-14	6	0.0628124	0.999957	1	FALSE
YBR180W	DTR1	8.46821	0.138936	0.0824434	FALSE	3.50351	0.0134474	0	0.0492772	0.998964	1	FALSE
YBR181C	RPS6B	13.2749	1.18175e-07	5.3998e-07	TRUE	17.1866	2.55316e-15	24	-0.174317	6.10187e-28	6.35006e-27	TRUE
YBR182C	SMP1	11.2243	0.000180003	0.000411246	TRUE	4.971	0.000782303	4	0.0697146	0.999993	1	FALSE
YBR183W	YPC1	7.45143	0.486092	0.182886	FALSE	2.6233	0.0635108	0	0.0465319	0.998183	1	FALSE
YBR184W		7.60828	0.419629	0.167532	FALSE	2.57792	0.0684698	0	0.0669006	0.999986	1	FALSE
YBR185C	MBA1	12.8452	6.2759e-07	2.50498e-06	TRUE	9.11559	1.28923e-07	11	0.0201217	0.895733	1	FALSE
YBR186W	PCH2	7.10469	0.634959	0.215958	FALSE	3.25569	0.021134	0	0.0421903	0.995817	1	FALSE
YBR187W	GDT1	6.79502	0.756449	0.239516	FALSE	3.90466	0.00632225	1	0.0357346	0.987239	1	FALSE
YBR188C	NTC20	6.87388	0.72735	0.234349	FALSE	5.74293	0.000162771	3	0.051575	0.999367	1	FALSE
YBR189W	RPS9B	7.88121	0.312165	0.139814	FALSE	3.62925	0.0106358	0	-0.414101	5.40762e-148	3.33902e-146	TRUE
YBR191W	RPL21A	10.8503	0.000564746	0.00111397	TRUE	5.69925	0.000177922	10	-0.199386	6.04534e-36	7.60759e-35	TRUE
YBR194W	AIM4	17.6067	2.8793e-16	3.55224e-15	TRUE	68.5988	1.23019e-65	125	-0.263781	2.2999e-61	4.41944e-60	TRUE
YBR195C	MSI1	10.3688	0.00222489	0.00357321	TRUE	9.44905	6.25613e-08	33	-0.0290985	0.0344818	0.107171	FALSE
YBR197C		8.4441	0.144298	0.0848096	FALSE	3.95643	0.0057292	2	0.0402163	0.994023	1	FALSE
YBR199W	KTR4	7.68865	0.386664	0.159508	FALSE	4.92855	0.000851654	1	0.0545029	0.999671	1	FALSE
YBR200W	BEM1	19.1475	8.97927e-20	1.64671e-18	TRUE	45.5472	5.75593e-43	130	0.0883498	1	1	FALSE
YBR201W	DER1	7.27573	0.562028	0.199972	FALSE	4.36548	0.0026012	1	-0.0894171	1.14473e-08	6.91164e-08	TRUE
YBR203W	COS111	6.75678	0.770008	0.241788	FALSE	3.68162	0.00963881	1	0.0517432	0.99939	1	FALSE
YBR204C	LDH1	9.58297	0.0159801	0.0168373	FALSE	4.68916	0.00137522	3	0.110646	1	1	FALSE
YBR205W	KTR3	9.41903	0.0230592	0.0221939	FALSE	17.2496	2.22044e-15	1	-0.0351108	0.0141024	0.048701	FALSE
YBR206W		9.31652	0.0287644	0.0261809	FALSE	4.36602	0.00259819	1	0.00440846	0.608545	1	FALSE
YBR207W	FTH1	8.21172	0.203714	0.106782	FALSE	4.15613	0.00390517	1	0.073821	0.999998	1	FALSE
YBR208C	DUR1,2	7.45272	0.485538	0.182855	FALSE	4.61645	0.00158967	1	0.0240809	0.933845	1	FALSE
YBR209W		7.17728	0.604295	0.209365	FALSE	4.30257	0.00293846	1	-0.00983923	0.269293	0.58967	FALSE
YBR210W	ERV15	6.75452	0.770799	0.241915	FALSE	3.23487	0.0219407	0	0.0548149	0.999694	1	FALSE
YBR212W	NGR1	8.24258	0.195007	0.104313	FALSE	4.76243	0.0011873	2	-0.0736671	2.07033e-06	1.09699e-05	TRUE
YBR213W	MET8	7.32687	0.53991	0.195125	FALSE	7.10866	9.40235e-06	2	-0.029984	0.0304651	0.0964685	FALSE
YBR214W	SDS24	7.28993	0.555892	0.198862	FALSE	4.81393	0.00107099	1	0.0404261	0.994242	1	FALSE
YBR215W	HPC2	9.45177	0.0214584	0.0209352	FALSE	4.53827	0.00185412	2	0.0178057	0.867116	1	FALSE
YBR216C	YBP1	6.76269	0.767935	0.241418	FALSE	2.8358	0.044328	0	-0.132082	7.58818e-17	5.99673e-16	TRUE
YBR217W	ATG12	6.06609	0.941001	0.274814	FALSE	2.23554	0.118469	0	-0.247133	4.02652e-54	6.9319e-53	TRUE
YBR218C	PYC2	8.17316	0.214943	0.110953	FALSE	3.30669	0.0192808	0	-0.152217	9.21451e-22	8.31821e-21	TRUE
YBR219C		13.7439	1.77717e-08	8.89955e-08	TRUE	14.2577	1.66515e-12	38	-0.136211	8.46053e-18	6.94694e-17	TRUE
YBR220C		7.58438	0.429598	0.169971	FALSE	3.53483	0.012687	0	-0.006883	0.33353	0.694504	FALSE
YBR221C	PDB1	7.90235	0.304443	0.137352	FALSE	8.60598	3.85779e-07	8	-0.12046	2.56121e-14	1.8917e-13	TRUE
YBR222C	PCS60	9.65458	0.0135467	0.0147545	FALSE	4.46238	0.00215374	1	0.0149912	0.825608	1	FALSE
YBR223C	TDP1	8.324	0.17324	0.0966799	FALSE	3.59965	0.0112406	0	-0.0741867	1.77032e-06	9.41258e-06	TRUE
YBR224W		9.59546	0.0155297	0.0164137	FALSE	10.3734	8.41571e-09	26	-0.0344324	0.0156977	0.0539289	FALSE
YBR225W		9.07538	0.0471661	0.0379873	FALSE	3.89978	0.00638182	2	-0.0458352	0.00208701	0.00819759	TRUE
YBR226C		8.94108	0.0611456	0.0456687	FALSE	12.9837	2.77693e-11	4	-0.0427368	0.00378072	0.0143531	FALSE
YBR227C	MCX1	7.42314	0.498273	0.185778	FALSE	2.17294	0.130607	0	0.0219078	0.914538	1	FALSE
YBR228W	SLX1	7.4165	0.501138	0.186684	FALSE	3.8316	0.00726268	1	0.020707	0.9022	1	FALSE
YBR229C	ROT2	15.3922	1.33981e-11	1.0633e-10	TRUE	34.8183	1.87378e-32	84	0.076808	0.999999	1	FALSE
YBR230C	OM14	9.24497	0.0334363	0.0293886	FALSE	4.42915	0.00229743	6	-0.0544236	0.000335116	0.00146685	TRUE
YBR231C	SWC5	13.5828	3.43385e-08	1.65249e-07	TRUE	14.5362	8.9948e-13	67	-0.0928532	3.25066e-09	1.99653e-08	TRUE
YBR232C		7.14876	0.616407	0.211616	FALSE	3.48314	0.0139549	0	-0.00439398	0.391803	0.783098	FALSE
YBR233W	PBP2	11.1575	0.000221824	0.000500889	TRUE	8.73047	2.95416e-07	15	-0.106575	1.36047e-11	9.13093e-11	TRUE
YBR235W	VHC1	11.6803	4.09142e-05	0.000108871	TRUE	11.076	1.82119e-09	20	-0.0745303	1.59535e-06	8.52139e-06	TRUE
YBR238C		7.74173	0.365441	0.154065	FALSE	3.64578	0.0103097	0	-0.0187575	0.12053	0.312878	FALSE
YBR239C	ERT1	8.35736	0.164824	0.0934729	FALSE	2.5647	0.0699547	0	0.046593	0.998205	1	FALSE
YBR240C	THI2	9.42326	0.0228462	0.0220201	FALSE	3.48487	0.0139138	0	0.0472069	0.998413	1	FALSE
YBR241C		7.7253	0.371959	0.155475	FALSE	4.25281	0.00323755	1	0.0151607	0.828319	1	FALSE
YBR242W		8.22897	0.198817	0.105639	FALSE	3.26246	0.02088	0	0.0183076	0.873735	1	FALSE
YBR244W	GPX2	6.93087	0.705449	0.229877	FALSE	16.9456	4.35253e-15	1	0.0493191	0.998973	1	FALSE
YBR245C	ISW1	8.72747	0.0902186	0.0605812	FALSE	4.22846	0.00339345	2	-0.0118083	0.230252	0.521416	FALSE
YBR246W	RRT2	7.20633	0.591887	0.206861	FALSE	4.96584	0.000790297	9	-0.0664038	1.66067e-05	8.26056e-05	TRUE
YBR248C	HIS7	6.38232	0.880667	0.263305	FALSE	4.10488	0.00431438	2	-0.0214185	0.090341	0.243947	FALSE
YBR249C	ARO4	8.22898	0.198814	0.105639	FALSE	4.39209	0.00246685	1	0.0272181	0.955541	1	FALSE
YBR250W	SPO23	8.6558	0.102111	0.0660581	FALSE	10.7917	3.38725e-09	2	0.00271464	0.567363	1	FALSE
YBR251W	MRPS5	7.57633	0.432969	0.170807	FALSE	2.41669	0.0889786	0	-0.192522	1.19696e-33	1.43977e-32	TRUE
YBR255W	MTC4	6.88074	0.724751	0.2339	FALSE	4.25016	0.00325448	4	0.0283003	0.961534	1	FALSE
YBR258C	SHG1	6.8796	0.725184	0.233984	FALSE	2.51174	0.0762744	0	0.0130824	0.793221	1	FALSE
YBR259W		8.22893	0.198827	0.105639	FALSE	5.68698	0.000182512	2	0.0330213	0.980483	1	FALSE
YBR260C	RGD1	6.70111	0.789055	0.245939	FALSE	3.25485	0.0211629	0	0.0224371	0.91959	1	FALSE
YBR261C	TAE1	6.87212	0.728016	0.234452	FALSE	4.15533	0.0039116	1	-0.0158884	0.160348	0.391033	FALSE
YBR262C	MIC12	9.3887	0.0246342	0.0232481	FALSE	5.274	0.000423872	2	0.0241645	0.934514	1	FALSE
YBR263W	SHM1	6.32336	0.894185	0.266232	FALSE	1.60915	0.289445	0	-0.0145792	0.181095	0.431182	FALSE
YBR264C	YPT10	8.18077	0.212698	0.110298	FALSE	3.93187	0.00600348	2	0.00458412	0.612755	1	FALSE
YBR266C	SLM6	12.7323	9.62822e-07	3.69105e-06	TRUE	13.1911	1.75259e-11	33	-0.178324	3.776e-29	4.09524e-28	TRUE
YBR267W	REI1	13.2977	1.07944e-07	4.94898e-07	TRUE	34.6041	3.01477e-32	43	-0.329452	1.66084e-94	5.23221e-93	TRUE
YBR268W	MRPL37	7.11755	0.629565	0.214798	FALSE	2.25947	0.114057	0	-0.258259	6.55147e-59	1.23836e-57	TRUE
YBR269C	SDH8	10.4918	0.00158524	0.00269723	TRUE	13.1699	1.83751e-11	34	-0.00450841	0.389058	0.780644	FALSE
YBR270C	BIT2	9.07479	0.0472216	0.0380094	FALSE	2.89305	0.0401819	0	0.0702835	0.999994	1	FALSE
YBR271W	EFM2	8.87553	0.069115	0.0501043	FALSE	4.29155	0.00300219	3	0.00742311	0.678656	1	FALSE
YBR272C	HSM3	9.36991	0.0256565	0.0239397	FALSE	7.35356	5.59703e-06	5	0.0164042	0.847381	1	FALSE
YBR273C	UBX7	6.88106	0.72463	0.2339	FALSE	8.12584	1.08136e-06	1	0.000672391	0.51676	0.947769	FALSE
YBR274W	CHK1	8.36404	0.163176	0.0927906	FALSE	3.96846	0.00559955	1	0.00313309	0.577624	1	FALSE
YBR275C	RIF1	7.63307	0.409362	0.165388	FALSE	6.45017	3.75083e-05	3	0.045997	0.997979	1	FALSE
YBR276C	PPS1	12.0577	1.12175e-05	3.42093e-05	TRUE	7.12069	9.16508e-06	12	0.0159078	0.839946	1	FALSE
YBR277C		10.7694	0.000716944	0.00137423	TRUE	9.65779	3.98772e-08	35	-0.0487459	0.00115716	0.00470484	TRUE
YBR278W	DPB3	10.4427	0.00181651	0.0030236	TRUE	7.99987	1.41675e-06	39	-0.0562141	0.000221222	0.000986025	TRUE
YBR279W	PAF1	20.7383	1.41177e-23	3.68442e-22	TRUE	82.7913	1.17599e-79	124
YBR280C	SAF1	9.09003	0.0458174	0.0372434	FALSE	4.39962	0.0024318	1	0.0743772	0.999998	1	FALSE
YBR281C	DUG2	9.90353	0.00745434	0.00919654	TRUE	6.00429	9.48571e-05	19	-0.0238629	0.0679242	0.193574	FALSE
YBR282W	MRPL27	9.93489	0.00689671	0.00869837	TRUE	9.14176	1.218e-07	5	-0.184053	6.34862e-31	7.18837e-30	TRUE
YBR283C	SSH1	10.1151	0.00436446	0.00614415	TRUE	5.67902	0.000185639	8	-0.0286067	0.0368946	0.113603	FALSE
YBR284W		10.0223	0.00553732	0.00739629	TRUE	9.7334	3.38538e-08	11	-0.00894785	0.287999	0.620336	FALSE
YBR285W		7.74796	0.362983	0.15341	FALSE	3.66604	0.00992384	1	-0.0183784	0.12535	0.322497	FALSE
YBR286W	APE3	8.16146	0.218428	0.111943	FALSE	4.9374	0.000836837	9	-0.0242376	0.0649051	0.185885	FALSE
YBR287W		6.70829	0.786648	0.245458	FALSE	2.05326	0.156497	0	0.0433169	0.996608	1	FALSE
YBR288C	APM3	7.32077	0.54255	0.195919	FALSE	3.91687	0.00617636	1	0.0591207	0.99989	1	FALSE
YBR289W	SNF5	8.15099	0.221577	0.112794	FALSE	2.99779	0.0334581	0	0.0264845	0.951066	1	FALSE
YBR290W	BSD2	8.3825	0.158675	0.0908209	FALSE	5.25801	0.000437911	4	-0.0300075	0.030364	0.096312	FALSE
YBR291C	CTP1	7.89505	0.307099	0.138275	FALSE	10.3633	8.60024e-09	5	-0.00625759	0.347862	0.715024	FALSE
YBR292C		6.33476	0.891655	0.265596	FALSE	1.65041	0.274564	0	0.0019085	0.547474	0.981422	FALSE
YBR293W	VBA2	4.94642	0.998846	0.287369	FALSE	1.35956	0.392387	0	-0.0297829	0.0313416	0.0988711	FALSE
YBR294W	SUL1	8.08367	0.242496	0.119062	FALSE	3.13194	0.0263601	0	0.0951863	1	1	FALSE
YBR295W	PCA1	7.50389	0.463621	0.177834	FALSE	5.72687	0.000168293	17	-0.0351337	0.0140511	0.04856	FALSE
YBR296C	PHO89	5.70744	0.978131	0.282849	FALSE	1.64079	0.278005	0	-0.0217729	0.0867872	0.236558	FALSE
YBR297W	MAL33	10.2594	0.00298748	0.00450976	TRUE	5.91816	0.000113515	11	-0.004629	0.386171	0.777209	FALSE
YBR298C	MAL31	9.83685	0.00877822	0.0104434	FALSE	5.97652	0.000100452	18	0.00137284	0.534188	0.968754	FALSE
YBR299W	MAL32	8.46299	0.140084	0.0828735	FALSE	5.33246	0.00037641	3	0.0450493	0.997566	1	FALSE
YBR300C		10.0511	0.00514573	0.00695538	TRUE	16.0948	2.85946e-14	11	0.00160505	0.539953	0.974037	FALSE
YBR301W	PAU24	8.73302	0.0893453	0.0603531	FALSE	5.04864	0.000669335	2	0.0594984	0.9999	1	FALSE
YCL001W	RER1	7.11313	0.631422	0.21503	FALSE	4.29747	0.00296782	1	-0.0497741	0.000932653	0.0038598	TRUE
YCL001W-A		8.549	0.122028	0.075687	FALSE	4.80081	0.00109933	1	-0.0178173	0.13273	0.337546	FALSE
YCL002C		9.56608	0.0166075	0.0172836	FALSE	5.1448	0.000551271	3	-0.0232185	0.0733684	0.206672	FALSE
YCL005W	LDB16	13.8996	9.32647e-09	4.79426e-08	TRUE	25.0501	6.12325e-23	69	0.0233955	0.928159	1	FALSE
YCL007C		13.1077	2.28047e-07	9.79368e-07	TRUE	15.9248	4.16293e-14	32	-0.0160814	0.157428	0.385128	FALSE
YCL008C	STP22	11.0849	0.000277792	0.000606089	TRUE	27.6263	1.92097e-25	9	-0.110105	2.95962e-12	2.03655e-11	TRUE
YCL009C	ILV6	9.23451	0.0341714	0.029877	FALSE	6.86723	1.56259e-05	12	0.00701567	0.669481	1	FALSE
YCL010C	SGF29	10.642	0.0010367	0.00190632	TRUE	5.01593	0.000715235	6	-0.163338	9.07314e-25	8.66345e-24	TRUE
YCL011C	GBP2	7.79146	0.346007	0.148737	FALSE	3.65786	0.0100779	0	-0.0500034	0.000888382	0.00369308	TRUE
YCL016C	DCC1	16.4495	9.09493e-14	8.94393e-13	TRUE	31.7621	1.7928e-29	120	-0.124628	3.36979e-15	2.55409e-14	TRUE
YCL022C		10.3023	0.00266335	0.00412132	TRUE	9.60559	4.46278e-08	12	0.00463452	0.613961	1	FALSE
YCL023C		6.81165	0.750438	0.238759	FALSE	3.11539	0.0271485	0	-0.0216641	0.0878673	0.238659	FALSE
YCL024W	KCC4	7.19206	0.59799	0.208008	FALSE	2.49238	0.0786748	0	-0.031668	0.0238941	0.0786449	FALSE
YCL025C	AGP1	6.68035	0.795941	0.247177	FALSE	3.21874	0.0225793	0	-0.0101335	0.263254	0.580815	FALSE
YCL027W	FUS1	8.65573	0.102123	0.0660581	FALSE	5.60266	0.000217051	8	-0.0182086	0.127552	0.326891	FALSE
YCL028W	RNQ1	7.54563	0.445898	0.173936	FALSE	6.38615	4.28831e-05	2	-0.0264937	0.0488754	0.145091	FALSE
YCL029C	BIK1	13.5283	4.28395e-08	2.03989e-07	TRUE	19.7556	8.39886e-18	35	-0.0791933	3.7187e-07	2.08996e-06	TRUE
YCL030C	HIS4	6.65751	0.803377	0.248601	FALSE	2.11894	0.141777	0	-0.0391632	0.0071886	0.0261217	FALSE
YCL032W	STE50	10.2416	0.00313268	0.00469759	TRUE	10.6693	4.43157e-09	14	0.0202666	0.897362	1	FALSE
YCL033C	MXR2	10.7712	0.00071309	0.00136878	TRUE	4.70805	0.00132332	13	-0.00212063	0.447279	0.855576	FALSE
YCL034W	LSB5	8.30567	0.177989	0.0986308	FALSE	3.93483	0.00597056	2	-0.0304716	0.0284241	0.0910318	FALSE
YCL035C	GRX1	7.37105	0.520787	0.190602	FALSE	4.1459	0.00398507	1	-0.0263028	0.0500959	0.14805	FALSE
YCL036W	GFD2	13.4171	6.70475e-08	3.13756e-07	TRUE	29.2529	5.05832e-27	13	0.037242	0.990034	1	FALSE
YCL037C	SRO9	14.291	1.78329e-09	1.00418e-08	TRUE	36.4493	4.77803e-34	59	-0.167305	6.83672e-26	6.7078e-25	TRUE
YCL038C	ATG22	8.57392	0.117139	0.0733248	FALSE	7.25808	6.85796e-06	6	-0.0625971	4.57072e-05	0.000218893	TRUE
YCL039W	GID7	8.72192	0.0910991	0.0610516	FALSE	4.05081	0.00478303	1	-0.0178053	0.13289	0.337675	FALSE
YCL040W	GLK1	9.78322	0.00999336	0.0115518	FALSE	3.50758	0.0133443	0	-0.0568709	0.000189398	0.000848262	TRUE
YCL042W		10.9329	0.000441189	0.000903064	TRUE	6.28226	5.32222e-05	4	0.00145106	0.536131	0.969853	FALSE
YCL044C	MGR1	6.84526	0.738079	0.236259	FALSE	3.46327	0.0144767	0	-0.0444989	0.00270807	0.0104248	FALSE
YCL045C	EMC1	7.12495	0.626456	0.214091	FALSE	5.79337	0.000146681	1	-0.0298645	0.0309834	0.0979413	FALSE
YCL046W		8.06084	0.249854	0.121445	FALSE	3.95398	0.00575508	2	-0.00629945	0.346896	0.713354	FALSE
YCL047C	POF1	8.86467	0.0705128	0.0509578	FALSE	11.1172	1.66348e-09	11	-0.0118239	0.229956	0.521001	FALSE
YCL048W	SPS22	7.76333	0.356945	0.151768	FALSE	3.85627	0.00692977	1	-0.0228054	0.0770302	0.214766	FALSE
YCL049C		7.67366	0.39274	0.161119	FALSE	3.3542	0.0176896	0	-0.00733189	0.323389	0.678267	FALSE
YCL050C	APA1	12.8835	5.42302e-07	2.17095e-06	TRUE	11.6036	5.73243e-10	25	0.0273266	0.956174	1	FALSE
YCL051W	LRE1	7.5643	0.438024	0.172051	FALSE	5.64835	0.000197569	1	-0.0276675	0.0418851	0.126612	FALSE
YCL055W	KAR4	10.8324	0.000595569	0.00116461	TRUE	7.16587	8.33983e-06	8	-0.0243042	0.0643794	0.184607	FALSE
YCL056C	PEX34	10.3817	0.00214819	0.00348301	TRUE	7.09828	9.61063e-06	10	0.0226008	0.921106	1	FALSE
YCL057W	PRD1	9.8374	0.00876635	0.0104434	FALSE	3.96718	0.00561355	1	-0.0108681	0.248488	0.555649	FALSE
YCL058C	FYV5	11.9973	1.38554e-05	4.15078e-05	TRUE	20.4923	1.62534e-18	27	-0.227285	4.24695e-46	6.26357e-45	TRUE
YCL063W	VAC17	6.09687	0.936393	0.274345	FALSE	2.7357	0.0526044	0	-0.0777825	5.82778e-07	3.21291e-06	TRUE
YCL064C	CHA1	8.90403	0.0655519	0.0481086	FALSE	6.44901	3.76019e-05	7	-0.0395308	0.00674288	0.024561	FALSE
YCL069W	VBA3	7.96174	0.283287	0.13109	FALSE	13.7683	4.9028e-12	2	-0.0417708	0.00451817	0.0169835	FALSE
YCL074W		6.64199	0.808344	0.249367	FALSE	10.3595	8.67127e-09	1	-0.00179252	0.455399	0.866824	FALSE
YCL075W		7.25096	0.572713	0.202718	FALSE	1.86075	0.206724	0	-0.00571108	0.360568	0.736341	FALSE
YCL076W		8.35192	0.166178	0.0938879	FALSE	4.85124	0.000993242	1	0.0176305	0.864749	1	FALSE
YCR001W		7.45621	0.484035	0.182618	FALSE	2.87886	0.0411569	0	-0.0204349	0.10077	0.269904	FALSE
YCR002C	CDC10	30.5318	7.87392e-50	2.13712e-47	TRUE	359.124	0	164	-0.0753827	1.22998e-06	6.631e-06	TRUE
YCR003W	MRPL32	9.29509	0.0301008	0.0271065	FALSE	4.31292	0.00288033	3	-0.106308	1.52378e-11	1.02122e-10	TRUE
YCR004C	YCP4	11.0284	0.0003303	0.00070479	TRUE	14.2156	1.82694e-12	22	-0.042509	0.00394416	0.0149472	FALSE
YCR005C	CIT2	9.75672	0.0106479	0.0122252	FALSE	9.92855	2.21635e-08	9	-0.0235784	0.0702883	0.199329	FALSE
YCR006C		7.98422	0.275492	0.129187	FALSE	3.7549	0.00839966	1	-0.0323628	0.0215534	0.0717569	FALSE
YCR007C		8.017	0.264347	0.125883	FALSE	3.03285	0.0314483	0	-0.00694324	0.332161	0.691966	FALSE
YCR008W	SAT4	7.56993	0.435656	0.171568	FALSE	2.8743	0.041476	0	-0.0623933	4.81799e-05	0.000229548	TRUE
YCR009C	RVS161	14.9494	9.96761e-11	7.04527e-10	TRUE	14.8893	4.11802e-13	39	-0.0404078	0.00577694	0.0212663	FALSE
YCR010C	ADY2	6.77181	0.764725	0.240855	FALSE	2.25702	0.114502	0	0.0126891	0.786132	1	FALSE
YCR011C	ADP1	7.31299	0.545918	0.196812	FALSE	4.03501	0.00493235	1	-0.0294128	0.0330092	0.103148	FALSE
YCR014C	POL4	9.27457	0.0314301	0.0279726	FALSE	3.78659	0.00790954	1	-0.00429529	0.394174	0.786142	FALSE
YCR015C	CTO1	8.18397	0.211757	0.109936	FALSE	8.08008	1.19336e-06	13	-0.0105018	0.255796	0.568422	FALSE
YCR016W		8.52895	0.126075	0.0776643	FALSE	24.4999	2.11238e-22	3	-0.0118293	0.229852	0.521001	FALSE
YCR017C	CWH43	6.77393	0.763974	0.240822	FALSE	3.47604	0.0141396	0	-0.0155807	0.165079	0.401514	FALSE
YCR019W	MAK32	7.53834	0.448984	0.17464	FALSE	2.49739	0.0780563	0	0.0398334	0.993605	1	FALSE
YCR020C	PET18	7.48635	0.471112	0.17959	FALSE	3.24204	0.0216563	0	-0.0275076	0.0427868	0.128917	FALSE
YCR020C-A	MAK31	7.33171	0.537816	0.194578	FALSE	4.78345	0.00113828	1	-0.0326716	0.0205771	0.0688033	FALSE
YCR020W-B	HTL1	18.0995	2.28363e-17	3.13038e-16	TRUE	40.9862	1.70887e-38	96	-0.00216088	0.446284	0.854488	FALSE
YCR021C	HSP30	7.63017	0.410558	0.165654	FALSE	3.3457	0.0179585	0	-0.0356005	0.0130396	0.045369	FALSE
YCR022C		8.57105	0.117695	0.0735446	FALSE	6.03234	8.95145e-05	6	-0.0313808	0.0249221	0.0812776	FALSE
YCR023C		9.66468	0.0132316	0.0144693	FALSE	4.44834	0.00221249	7	-0.0244651	0.0631239	0.18157	FALSE
YCR024C	SLM5	8.3475	0.167282	0.0944695	FALSE	3.86157	0.006863	1	-0.136818	6.09501e-18	5.03137e-17	TRUE
YCR024C-A	PMP1	8.90395	0.0655616	0.0481086	FALSE	6.5184	3.25061e-05	25	-0.0258864	0.0528423	0.155176	FALSE
YCR025C		10.6033	0.00115782	0.0020839	TRUE	5.94279	0.000107848	26	-0.00661896	0.339552	0.704195	FALSE
YCR026C	NPP1	11.575	5.80738e-05	0.000150117	TRUE	14.4233	1.15367e-12	12	0.0241871	0.934694	1	FALSE
YCR027C	RHB1	11.1709	0.000212793	0.000482907	TRUE	9.66885	3.89165e-08	40	-0.0665037	1.61594e-05	8.04667e-05	TRUE
YCR028C	FEN2	10.0556	0.00508722	0.00689835	TRUE	6.47016	3.59803e-05	14	-0.118539	6.3791e-14	4.63762e-13	TRUE
YCR028C-A	RIM1	10.9711	0.000393169	0.000819608	TRUE	5.15562	0.000539384	5	0.0536221	0.999598	1	FALSE
YCR031C	RPS14A	9.13273	0.042071	0.0349199	FALSE	5.06651	0.000645696	3	-0.132188	7.17604e-17	5.68072e-16	TRUE
YCR032W	BPH1	6.18556	0.921649	0.271662	FALSE	2.63738	0.0620436	0	0.0386406	0.992133	1	FALSE
YCR033W	SNT1	10.9205	0.000458042	0.000926383	TRUE	16.6307	8.74454e-15	18	-0.0368563	0.0106248	0.0375025	FALSE
YCR034W	ELO2	13.6466	2.64827e-08	1.29745e-07	TRUE	12.508	7.88264e-11	64	-0.146624	2.49995e-20	2.2094e-19	TRUE
YCR036W	RBK1	8.63376	0.106001	0.0680475	FALSE	4.66796	0.00143479	4	-0.0217528	0.0869862	0.236821	FALSE
YCR037C	PHO87	9.92435	0.0070796	0.00885496	TRUE	8.19306	9.36385e-07	14
YCR043C		7.90752	0.302571	0.136735	FALSE	3.34736	0.0179052	0	0.033601	0.982138	1	FALSE
YCR044C	PER1	7.04461	0.659864	0.220619	FALSE	9.09942	1.33519e-07	3	-0.138094	3.04418e-18	2.53099e-17	TRUE
YCR045C	RRT12	9.75025	0.0108136	0.0123617	FALSE	10.2929	1.00328e-08	35	-0.0404568	0.00572671	0.0210982	FALSE
YCR046C	IMG1	8.54996	0.121838	0.0756035	FALSE	3.5954	0.0113312	0	-0.222783	2.26527e-44	3.25791e-43	TRUE
YCR047C	BUD23	11.9673	1.53798e-05	4.55713e-05	TRUE	8.56637	4.2002e-07	27	-0.341004	4.32247e-101	1.52804e-99	TRUE
YCR048W	ARE1	7.52185	0.455979	0.176046	FALSE	4.6064	0.00162219	2	0.072877	0.999997	1	FALSE
YCR049C		6.03545	0.945337	0.275775	FALSE	1.80558	0.223341	0	-0.0130188	0.207916	0.480228	FALSE
YCR050C		12.3623	3.78444e-06	1.27757e-05	TRUE	14.3411	1.38367e-12	65	-0.00280985	0.430298	0.832307	FALSE
YCR051W		6.98288	0.684887	0.22576	FALSE	16.0855	2.91927e-14	2	-0.012912	0.209833	0.48321	FALSE
YCR053W	THR4	8.29753	0.180126	0.0993684	FALSE	9.86844	2.52543e-08	2	0.0828065	1	1	FALSE
YCR059C	YIH1	5.62431	0.983183	0.284007	FALSE	1.41311	0.368661	0	0.0125702	0.783959	1	FALSE
YCR060W	TAH1	8.13266	0.227158	0.114087	FALSE	3.94287	0.0058788	1	0.046921	0.998319	1	FALSE
YCR063W	BUD31	12.7303	9.70225e-07	3.69388e-06	TRUE	13.4722	9.43546e-12	55	-0.14869	7.48986e-21	6.6575e-20	TRUE
YCR065W	HCM1	7.72483	0.372147	0.155491	FALSE	6.21289	6.14727e-05	5	-0.00813769	0.305514	0.649008	FALSE
YCR066W	RAD18	16.658	3.29346e-14	3.43809e-13	TRUE	24.2903	3.37985e-22	76
YCR067C	SED4	7.98364	0.275694	0.129237	FALSE	3.98577	0.00541955	1	0.0272683	0.955834	1	FALSE
YCR068W	ATG15	9.44957	0.0215626	0.0210218	FALSE	7.02994	1.10983e-05	26	-0.0421984	0.00417725	0.0157788	FALSE
YCR071C	IMG2	6.88213	0.724225	0.2339	FALSE	5.78413	0.000149476	5	-0.0258682	0.0529645	0.155436	FALSE
YCR073C	SSK22	8.30034	0.179385	0.0990809	FALSE	5.29825	0.000403571	2	0.0456661	0.997842	1	FALSE
YCR075C	ERS1	6.19818	0.919369	0.271468	FALSE	3.55631	0.0121883	0	0.0480462	0.998663	1	FALSE
YCR076C	FUB1	6.69343	0.791617	0.246296	FALSE	4.72411	0.0012817	1	0.00141605	0.535262	0.968754	FALSE
YCR077C	PAT1	12.1967	6.86429e-06	2.18672e-05	TRUE	18.8814	5.8799e-17	35	-0.178281	3.89369e-29	4.21301e-28	TRUE
YCR079W	PTC6	7.81462	0.337117	0.14682	FALSE	5.25957	0.000436519	3	-0.0167144	0.148093	0.36714	FALSE
YCR082W	AHC2	6.64496	0.807397	0.249251	FALSE	4.05369	0.00475655	1	0.0163252	0.846212	1	FALSE
YCR083W	TRX3	7.55827	0.440565	0.1725	FALSE	18.9118	5.49262e-17	3	0.0263231	0.950035	1	FALSE
YCR084C	TUP1	9.83003	0.00892483	0.0105918	FALSE	9.20746	1.05705e-07	9
YCR085W		8.6574	0.101832	0.065933	FALSE	6.59541	2.76532e-05	24	-0.0108771	0.248309	0.555517	FALSE
YCR086W	CSM1	10.1582	0.00390184	0.00562117	TRUE	8.75207	2.81953e-07	12	0.0340259	0.983274	1	FALSE
YCR087C-A		8.00061	0.269889	0.127618	FALSE	5.34823	0.000364928	12	0.0407987	0.994613	1	FALSE
YCR087W		8.79311	0.0803076	0.0560331	FALSE	32.0501	9.36435e-30	2	-0.0435047	0.00327358	0.0125082	FALSE
YCR088W	ABP1	9.95406	0.00657476	0.00844136	TRUE	9.66083	3.96147e-08	2
YCR089W	FIG2	6.72389	0.781364	0.244271	FALSE	5.26506	0.000431755	2
YCR090C		7.63105	0.410195	0.165626	FALSE	4.08935	0.00444439	1	-0.0150346	0.173696	0.417646	FALSE
YCR091W	KIN82	5.28846	0.994938	0.286582	FALSE	5.05176	0.000665203	1	0.0183558	0.874358	1	FALSE
YCR092C	MSH3	5.56681	0.986085	0.284603	FALSE	1.63962	0.278398	0	0.00594739	0.644946	1	FALSE
YCR094W	CDC50	13.2633	1.23715e-07	5.63396e-07	TRUE	30.9025	1.23186e-28	63	-0.301592	1.48373e-79	3.75472e-78	TRUE
YCR095C	OCA4	8.90157	0.0658532	0.0482291	FALSE	6.44812	3.76703e-05	2	0.00296588	0.57353	1	FALSE
YCR098C	GIT1	7.61187	0.418138	0.167259	FALSE	6.45236	3.73396e-05	1	0.0210071	0.9054	1	FALSE
YCR099C		7.74466	0.364284	0.153721	FALSE	3.596	0.0113182	0	0.031244	0.974576	1	FALSE
YCR100C		9.86846	0.00812608	0.00981402	TRUE	8.82246	2.42185e-07	8	0.0236709	0.930487	1	FALSE
YCR101C		6.37575	0.882227	0.263565	FALSE	3.13237	0.0263431	0	0.00874989	0.707765	1	FALSE
YCR102C		6.34318	0.889763	0.265265	FALSE	2.67148	0.0586148	0	-0.00636966	0.345277	0.711922	FALSE
YCR102W-A		7.77693	0.351638	0.150253	FALSE	2.99303	0.0337476	0	0.01828	0.873376	1	FALSE
YCR105W	ADH7	5.79889	0.971231	0.281093	FALSE	2.84582	0.0435681	0	-0.00637259	0.345209	0.711922	FALSE
YCR106W	RDS1	6.02841	0.946299	0.275882	FALSE	2.88071	0.0410299	0	-0.102642	7.03623e-11	4.62852e-10	TRUE
YCR107W	AAD3	7.58092	0.431044	0.170246	FALSE	6.12536	7.3737e-05	1
YDL001W	RMD1	6.62279	0.814391	0.250669	FALSE	2.53625	0.0732999	0	-0.129166	3.433e-16	2.67647e-15	TRUE
YDL002C	NHP10	7.18254	0.602053	0.208908	FALSE	2.83517	0.0443752	0	-0.220819	1.253e-43	1.78543e-42	TRUE
YDL005C	MED2	12.5354	2.00746e-06	7.18813e-06	TRUE	8.24403	8.40522e-07	31
YDL006W	PTC1	10.2119	0.00338916	0.00499933	TRUE	11.8132	3.61668e-10	19	-0.28421	6.82056e-71	1.55596e-69	TRUE
YDL009C		7.95615	0.285245	0.131847	FALSE	3.7629	0.00827303	1	-0.147329	1.66003e-20	1.47272e-19	TRUE
YDL010W	GRX6	6.93491	0.703871	0.229453	FALSE	2.1922	0.126814	0	-0.0727217	2.74536e-06	1.43658e-05	TRUE
YDL011C		8.77317	0.0832213	0.0573584	FALSE	2.69507	0.0563425	0	0.0273611	0.956373	1	FALSE
YDL012C		6.67731	0.796941	0.247317	FALSE	7.4774	4.30154e-06	1	0.0386331	0.992123	1	FALSE
YDL013W	SLX5	15.6909	3.36046e-12	2.83257e-11	TRUE	25.8634	9.93962e-24	85	-0.318187	2.65341e-88	7.72827e-87	TRUE
YDL018C	ERP3	7.59892	0.423522	0.168457	FALSE	10.0279	1.78543e-08	1	0.0689585	0.999992	1	FALSE
YDL019C	OSH2	6.55395	0.835174	0.254412	FALSE	2.86689	0.0419888	0	-0.0432418	0.00343984	0.013111	FALSE
YDL020C	RPN4	11.9487	1.64048e-05	4.80836e-05	TRUE	13.659	6.23663e-12	20	-0.0896575	1.04977e-08	6.34657e-08	TRUE
YDL021W	GPM2	16.1158	4.52535e-13	4.32485e-12	TRUE	50.0847	2.02149e-47	120	-0.0840426	7.49587e-08	4.2856e-07	TRUE
YDL022W	GPD1	6.32099	0.894706	0.266329	FALSE	2.44959	0.0843748	0	0.0138928	0.807385	1	FALSE
YDL023C		7.96813	0.281061	0.130535	FALSE	4.80349	0.00109333	6	0.0596605	0.999904	1	FALSE
YDL024C	DIA3	6.44403	0.865364	0.26065	FALSE	2.3016	0.106755	0	0.0102997	0.740125	1	FALSE
YDL025C	RTK1	6.46874	0.858901	0.259253	FALSE	5.9807	9.95814e-05	1	-0.046241	0.00192583	0.00761616	TRUE
YDL026W		7.56079	0.439499	0.172254	FALSE	2.7586	0.0506072	0	-0.002824	0.429951	0.832307	FALSE
YDL027C	MRX9	7.45256	0.485607	0.182855	FALSE	2.49879	0.0778772	0	-0.00999606	0.266066	0.584791	FALSE
YDL032W		12.2523	5.62558e-06	1.83079e-05	TRUE	15.3027	1.64911e-13	14	-0.0628078	4.32768e-05	0.000207684	TRUE
YDL033C	SLM3	10.3706	0.00221387	0.00356626	TRUE	7.92241	1.67124e-06	38	-0.0835427	8.87785e-08	5.06322e-07	TRUE
YDL034W		7.98678	0.274616	0.129036	FALSE	4.49975	0.00200038	4	-0.125241	2.48759e-15	1.89786e-14	TRUE
YDL035C	GPR1	11.3241	0.000131184	0.000311022	TRUE	32.8654	1.49734e-30	29	-0.181743	3.34728e-30	3.71733e-29	TRUE
YDL036C	PUS9	6.94364	0.700449	0.228792	FALSE	8.08611	1.17826e-06	2	-0.0184517	0.124407	0.320607	FALSE
YDL037C	BSC1	6.13076	0.931019	0.27342	FALSE	4.03424	0.00493907	1	-0.0209841	0.0948434	0.255064	FALSE
YDL038C		6.80968	0.751154	0.238843	FALSE	2.23808	0.118013	0	-0.0131983	0.204716	0.474409	FALSE
YDL039C	PRM7	6.09712	0.936353	0.274345	FALSE	3.82585	0.00734432	1	0.0319035	0.976922	1	FALSE
YDL040C	NAT1	7.91735	0.299025	0.135859	FALSE	4.35228	0.00266815	3	-0.0497894	0.000929642	0.00385078	TRUE
YDL041W		12.8025	7.38257e-07	2.91244e-06	TRUE	34.3207	5.68748e-32	42	0.0195036	0.888573	1	FALSE
YDL042C	SIR2	10.9681	0.000396834	0.00082598	TRUE	22.201	3.59207e-20	48	-0.0619758	5.36445e-05	0.000253757	TRUE
YDL044C	MTF2	7.0215	0.669307	0.222327	FALSE	3.43669	0.0151959	0	-0.155348	1.37676e-22	1.27261e-21	TRUE
YDL045W-A	MRP10	8.90954	0.0648806	0.0478006	FALSE	6.7923	1.82933e-05	10	-0.19396	4.01239e-34	4.88983e-33	TRUE
YDL046W	NPC2	8.04069	0.256458	0.123593	FALSE	9.36857	7.45054e-08	1	-0.0410072	0.00518939	0.0192565	FALSE
YDL047W	SIT4	14.4747	8.07633e-10	4.91493e-09	TRUE	14.048	2.64303e-12	59	-0.424516	2.05955e-155	1.49027e-153	TRUE
YDL048C	STP4	7.13383	0.622713	0.213111	FALSE	4.00792	0.00519449	1	-0.0585403	0.000126714	0.000577006	TRUE
YDL049C	KNH1	10.1881	0.00360801	0.00526492	TRUE	5.06911	0.000642422	6	-0.191196	3.25585e-33	3.85623e-32	TRUE
YDL050C		8.49217	0.133752	0.0807908	FALSE	2.57117	0.0692247	0	-0.00427614	0.394635	0.786722	FALSE
YDL051W	LHP1	7.61732	0.415875	0.166778	FALSE	4.42752	0.00230465	8	0.0156424	0.835876	1	FALSE
YDL052C	SLC1	6.95267	0.696892	0.22811	FALSE	3.47449	0.0141796	0	0.010193	0.737957	1	FALSE
YDL053C	PBP4	6.73866	0.776299	0.243248	FALSE	2.78251	0.0485786	0	-0.0287866	0.0359964	0.111207	FALSE
YDL054C	MCH1	6.82843	0.744304	0.237723	FALSE	3.30495	0.0193403	0	-0.0280513	0.0397832	0.121288	FALSE
YDL056W	MBP1	8.29442	0.180946	0.0996587	FALSE	3.69949	0.00931927	1	-0.0182642	0.126828	0.325546	FALSE
YDL057W		8.23039	0.198416	0.105636	FALSE	6.4458	3.78438e-05	3	-0.15196	1.07504e-21	9.66705e-21	TRUE
YDL059C	RAD59	10.5128	0.00149467	0.00258394	TRUE	7.82986	2.03311e-06	21	-0.0190701	0.116655	0.304525	FALSE
YDL061C	RPS29B	10.8267	0.00060573	0.00118278	TRUE	5.25408	0.000441494	7	-0.257149	2.01096e-58	3.77034e-57	TRUE
YDL062W		9.53989	0.0176239	0.0180255	FALSE	8.4335	5.58221e-07	9	-0.441519	6.40411e-168	5.39226e-166	TRUE
YDL063C	SYO1	9.41215	0.0234082	0.0223869	FALSE	10.0238	1.80104e-08	12
YDL065C	PEX19	9.55723	0.016945	0.0175139	FALSE	4.52712	0.00189582	7	0.0258552	0.946948	1	FALSE
YDL066W	IDP1	8.64851	0.103385	0.0666522	FALSE	13.7294	5.34021e-12	2	-0.0156157	0.164537	0.400404	FALSE
YDL067C	COX9	9.48804	0.0197994	0.0197861	FALSE	4.72797	0.00127162	10
YDL068W		8.87257	0.0694941	0.0503521	FALSE	7.78626	2.23091e-06	8	-0.145843	3.92628e-20	3.45677e-19	TRUE
YDL069C	CBS1	8.58072	0.11583	0.0726907	FALSE	6.78858	1.8434e-05	6	-0.106973	1.14813e-11	7.72819e-11	TRUE
YDL070W	BDF2	6.57289	0.829598	0.25351	FALSE	3.04382	0.0308374	0	-0.0646092	2.69461e-05	0.000131355	TRUE
YDL071C		8.3874	0.157496	0.0904895	FALSE	5.83913	0.000133666	10	-0.0305067	0.0282818	0.0906389	FALSE
YDL072C	YET3	7.6424	0.405521	0.164353	FALSE	5.7608	0.000156995	2	-0.0359073	0.0124095	0.043307	FALSE
YDL073W	AHK1	18.0137	3.56353e-17	4.83602e-16	TRUE	65.3969	1.75205e-62	123	-0.0516629	0.000621264	0.00262267	TRUE
YDL074C	BRE1	10.8917	0.000499214	0.00100516	TRUE	8.39455	6.07018e-07	38
YDL075W	RPL31A	11.2717	0.000154979	0.000359521	TRUE	8.81004	2.48788e-07	28
YDL076C	RXT3	9.11043	0.0439943	0.0361438	FALSE	5.1793	0.000513836	5	-0.0236309	0.0698467	0.198199	FALSE
YDL077C	VAM6	7.76512	0.356242	0.151552	FALSE	8.17776	9.67562e-07	3	-0.150832	2.11005e-21	1.89007e-20	TRUE
YDL078C	MDH3	7.64512	0.404404	0.164069	FALSE	4.27857	0.00307927	2	0.0012877	0.532073	0.967804	FALSE
YDL079C	MRK1	7.96267	0.282961	0.131066	FALSE	4.77283	0.00116265	4	0.00479353	0.617757	1	FALSE
YDL080C	THI3	10.7535	0.000751014	0.00143346	TRUE	9.81266	2.8509e-08	25	-0.00893325	0.28831	0.620718	FALSE
YDL081C	RPP1A	14.5698	5.3385e-10	3.36968e-09	TRUE	101.772	1.9418e-98	63	-0.423962	5.16514e-155	3.67997e-153	TRUE
YDL082W	RPL13A	8.43822	0.145629	0.0853699	FALSE	5.91781	0.000113589	1	-0.199578	5.19742e-36	6.5763e-35	TRUE
YDL083C	RPS16B	10.1693	0.00379077	0.00548444	TRUE	5.58808	0.000223646	5	-0.24663	6.54894e-54	1.12326e-52	TRUE
YDL085W	NDE2	7.77422	0.352692	0.150466	FALSE	3.12474	0.0267039	0	-0.00931392	0.280243	0.608156	FALSE
YDL086W		6.4565	0.862126	0.260054	FALSE	5.07773	0.000631482	1	-0.0222324	0.0823361	0.226694	FALSE
YDL088C	ASM4	7.00861	0.674532	0.223541	FALSE	2.40794	0.0902664	0	-0.0185517	0.12313	0.318201	FALSE
YDL089W	NUR1	6.51564	0.846117	0.256823	FALSE	5.79941	0.000144924	1	-0.037279	0.0099048	0.0351487	FALSE
YDL090C	RAM1	8.67394	0.0989922	0.0646493	FALSE	3.10531	0.0276295	0	-0.159661	9.43369e-24	8.89764e-23	TRUE
YDL091C	UBX3	8.47937	0.136503	0.0820039	FALSE	5.2157	0.000477428	2	-0.0367428	0.0108257	0.0381537	FALSE
YDL093W	PMT5	8.9531	0.0597703	0.0449881	FALSE	3.51317	0.0132075	0	-0.0329291	0.0197917	0.066465	FALSE
YDL094C		8.70264	0.0942092	0.0625184	FALSE	2.66354	0.05941	0	-0.0281698	0.0391522	0.119716	FALSE
YDL095W	PMT1	5.45089	0.990688	0.285688	FALSE	2.1098	0.143697	0	0.0114097	0.76211	1	FALSE
YDL096C	OPI6	6.43481	0.867724	0.261057	FALSE	1.73121	0.247057	0	-0.00372381	0.407982	0.80467	FALSE
YDL099W	BUG1	8.30706	0.177625	0.0984694	FALSE	3.36434	0.0173626	0	-0.0789273	4.04966e-07	2.26497e-06	TRUE
YDL100C	GET3	8.02534	0.261553	0.125203	FALSE	5.0337	0.000690134	2	-0.0788085	4.20662e-07	2.34709e-06	TRUE
YDL101C	DUN1	9.27051	0.0316992	0.0281351	FALSE	3.36493	0.0173423	0
YDL104C	QRI7	7.31565	0.54477	0.19657	FALSE	2.02013	0.16425	0	-0.341566	2.04121e-101	7.27141e-100	TRUE
YDL106C	PHO2	9.17461	0.03865	0.0327208	FALSE	7.95337	1.56404e-06	6	-0.339771	2.23582e-100	7.78501e-99	TRUE
YDL107W	MSS2	9.92082	0.00714203	0.00891661	TRUE	6.18101	6.56973e-05	5	-0.0865953	3.11263e-08	1.8386e-07	TRUE
YDL109C		6.71345	0.784907	0.245096	FALSE	1.86081	0.206707	0	-0.00748791	0.319894	0.673684	FALSE
YDL110C	TMA17	8.24738	0.193676	0.103723	FALSE	6.25771	5.60172e-05	3	-0.0215098	0.0894153	0.241729	FALSE
YDL112W	TRM3	7.5845	0.429548	0.169971	FALSE	3.75929	0.00832872	1	-0.0269904	0.0458115	0.137138	FALSE
YDL113C	ATG20	11.4412	9.00006e-05	0.000219998	TRUE	6.12777	7.33715e-05	24	-0.388575	1.37997e-130	7.02269e-129	TRUE
YDL114W		6.88961	0.721374	0.233365	FALSE	3.07024	0.0294227	0	-0.0145241	0.182004	0.432901	FALSE
YDL115C	IWR1	16.4756	8.0128e-14	8.05486e-13	TRUE	38.1531	1.03517e-35	125	-0.247854	1.99813e-54	3.45274e-53	TRUE
YDL116W	NUP84	19.6708	5.26199e-21	1.09861e-19	TRUE	42.6341	4.16827e-40	161	-0.29147	1.89645e-74	4.4581e-73	TRUE
YDL117W	CYK3	11.7817	2.90755e-05	8.05265e-05	TRUE	43.4976	5.92733e-41	40	-0.0249448	0.059492	0.172408	FALSE
YDL118W		11.7817	2.90713e-05	8.05265e-05	TRUE	9.08089	1.39016e-07	30	-0.0845221	6.36715e-08	3.66745e-07	TRUE
YDL119C	HEM25	8.69321	0.0957591	0.0631455	FALSE	8.22904	8.67995e-07	5	-0.121732	1.38885e-14	1.03405e-13	TRUE
YDL121C		6.27991	0.903462	0.2682	FALSE	2.23033	0.119463	0	-0.0254574	0.0557952	0.162713	FALSE
YDL122W	UBP1	10.9384	0.000433996	0.000891029	TRUE	24.6493	1.51033e-22	11	-0.0474888	0.00149847	0.00600816	TRUE
YDL123W	SNA4	7.23966	0.57758	0.203961	FALSE	3.39159	0.0165166	0	-0.0388146	0.00763492	0.0275798	FALSE
YDL124W		7.23328	0.580322	0.204134	FALSE	2.83077	0.0447151	0	-0.026441	0.0492099	0.14599	FALSE
YDL125C	HNT1	8.22695	0.199385	0.105684	FALSE	5.59915	0.0002186	6	-0.0193588	0.113153	0.297904	FALSE
YDL127W	PCL2	7.91865	0.298557	0.135859	FALSE	4.22935	0.00338832	2	-0.0630979	4.01307e-05	0.000193388	TRUE
YDL128W	VCX1	8.69813	0.0949486	0.0628247	FALSE	9.4131	6.76386e-08	13	-0.0230605	0.0747529	0.209679	FALSE
YDL129W		10.4881	0.00160168	0.00271489	TRUE	7.0824	9.92664e-06	20	0.000515084	0.512841	0.942447	FALSE
YDL130W	RPP1B	8.0119	0.266064	0.126384	FALSE	5.34326	0.000368551	1	-0.204465	1.07353e-37	1.40043e-36	TRUE
YDL130W-A	STF1	6.9971	0.679179	0.224368	FALSE	2.80629	0.0466413	0	0.0105902	0.745979	1	FALSE
YDL131W	LYS21	7.30596	0.54896	0.197425	FALSE	5.40262	0.000326575	1	-0.0188659	0.119175	0.310056	FALSE
YDL133C-A	RPL41B	6.55427	0.835079	0.254412	FALSE	3.32159	0.0187555	0	-0.0135833	0.197953	0.462523	FALSE
YDL133W	SRF1	14.1854	2.8e-09	1.5322e-08	TRUE	34.6359	2.81077e-32	77	-0.034919	0.0145386	0.0501329	FALSE
YDL134C	PPH21	8.27969	0.184869	0.100818	FALSE	4.43167	0.00228621	2	-0.0682706	9.90988e-06	5.02108e-05	TRUE
YDL134C-A		8.11593	0.232325	0.116042	FALSE	3.1839	0.0240412	0	-0.0379899	0.00878953	0.0314077	FALSE
YDL135C	RDI1	13.1202	2.17183e-07	9.47705e-07	TRUE	13.3955	1.11634e-11	39	-0.444987	1.56692e-170	1.36914e-168	TRUE
YDL136W	RPL35B	9.84611	0.00858236	0.0102798	FALSE	13.6044	7.03405e-12	8	-0.188104	3.26838e-32	3.82219e-31	TRUE
YDL137W	ARF2	8.0763	0.244858	0.119789	FALSE	2.90206	0.0395653	0	-0.00201807	0.449815	0.859007	FALSE
YDL138W	RGT2	6.39594	0.877392	0.262683	FALSE	4.01561	0.00511903	2	-0.0202626	0.102683	0.274235	FALSE
YDL142C	CRD1	8.52828	0.126211	0.0777131	FALSE	5.03566	0.000687239	3	-0.236326	1.13678e-49	1.79673e-48	TRUE
YDL144C		7.50684	0.462366	0.177452	FALSE	4.25618	0.0032171	1	-0.0346713	0.0151191	0.052057	FALSE
YDL146W	LDB17	8.71237	0.092628	0.0618623	FALSE	11.5432	6.54414e-10	2	-0.414596	2.42339e-148	1.53736e-146	TRUE
YDL149W	ATG9	8.37085	0.161506	0.0920913	FALSE	3.77721	0.00805314	1	-0.0516792	0.000619064	0.00261816	TRUE
YDL151C	BUD30	14.342	1.43263e-09	8.20339e-09	TRUE	13.7308	5.32403e-12	43	-0.369903	1.49251e-118	6.64597e-117	TRUE
YDL154W	MSH5	7.45721	0.483606	0.182558	FALSE	2.35038	0.0988025	0	-0.0321044	0.0224001	0.0743085	FALSE
YDL155W	CLB3	8.51622	0.128694	0.078706	FALSE	2.83753	0.044197	0	-0.02966	0.0318874	0.10032	FALSE
YDL156W	CMR1	8.25627	0.191225	0.102939	FALSE	16.8064	5.93147e-15	2	-0.331497	1.17858e-95	3.81678e-94	TRUE
YDL157C		7.52263	0.455646	0.17599	FALSE	3.03832	0.0311489	0	-0.0489254	0.00111471	0.00454021	TRUE
YDL159W	STE7	8.4204	0.149715	0.0871999	FALSE	5.88345	0.000121902	4	0.0282885	0.961472	1	FALSE
YDL160C	DHH1	16.6777	2.99152e-14	3.1471e-13	TRUE	30.5177	2.93848e-28	106	-0.339184	4.87841e-100	1.68596e-98	TRUE
YDL161W	ENT1	6.96146	0.693416	0.227539	FALSE	3.80644	0.00762065	1	-3.90569e-05	0.499026	0.926992	FALSE
YDL162C		6.04014	0.944689	0.275645	FALSE	3.54506	0.012452	0	-0.00744779	0.320791	0.674959	FALSE
YDL167C	NRP1	8.15991	0.218893	0.112055	FALSE	4.141	0.00402352	2	-0.242562	3.24587e-52	5.36843e-51	TRUE
YDL168W	SFA1	8.31872	0.174599	0.0973488	FALSE	4.63665	0.00152602	5	-0.310611	2.98357e-84	8.1757e-83	TRUE
YDL169C	UGX2	10.0046	0.00579106	0.00762267	TRUE	4.37067	0.00257446	3	-0.00890454	0.288923	0.621478	FALSE
YDL170W	UGA3	7.58526	0.429227	0.169971	FALSE	3.62437	0.0107336	0	-0.0141544	0.188173	0.444833	FALSE
YDL171C	GLT1	7.93914	0.291243	0.133393	FALSE	3.59289	0.0113852	0	0.00499738	0.622608	1	FALSE
YDL172C		6.92146	0.709109	0.230662	FALSE	3.601	0.011214	0	0.0205753	0.900771	1	FALSE
YDL173W	PAR32	8.79716	0.0797263	0.0557728	FALSE	5.03534	0.000687721	2	-0.00957467	0.274781	0.599675	FALSE
YDL174C	DLD1	7.2779	0.561092	0.199856	FALSE	3.08136	0.0288533	0	0.00353224	0.587362	1	FALSE
YDL175C	AIR2	6.96528	0.691901	0.227298	FALSE	2.6206	0.0638036	0	0.0242491	0.935186	1	FALSE
YDL176W		9.38719	0.0247148	0.0232756	FALSE	5.80941	0.00014203	5	-0.0083518	0.30084	0.640841	FALSE
YDL177C		6.86748	0.729766	0.234793	FALSE	3.07292	0.0292909	0	0.0139098	0.807675	1	FALSE
YDL178W	DLD2	9.04169	0.0503944	0.0397152	FALSE	5.37926	0.000342613	9	0.0174679	0.862527	1	FALSE
YDL179W	PCL9	8.51779	0.128369	0.0785782	FALSE	4.59493	0.00165946	3	-0.0387739	0.00768864	0.0277306	FALSE
YDL180W		8.22328	0.200423	0.105875	FALSE	3.58095	0.0116462	0	-0.025554	0.0551189	0.161045	FALSE
YDL181W	INH1	9.91102	0.00731744	0.00909379	TRUE	7.80677	2.13616e-06	10	-0.358737	1.22616e-111	5.06997e-110	TRUE
YDL182W	LYS20	11.0259	0.000332878	0.000709175	TRUE	8.82559	2.40575e-07	15	-0.243048	2.04305e-52	3.40337e-51	TRUE
YDL183C		7.26347	0.567318	0.201302	FALSE	6.7109	2.16827e-05	1	0.0418957	0.995584	1	FALSE
YDL184C	RPL41A	7.90634	0.302995	0.13679	FALSE	9.6128	4.39367e-08	2	-0.00355804	0.41201	0.807798	FALSE
YDL185W	VMA1	10.4137	0.00196771	0.00323288	TRUE	11.6061	5.70177e-10	13	0.0310717	0.97393	1	FALSE
YDL186W		9.45416	0.0213453	0.02087	FALSE	3.40164	0.0162069	0	-0.0125913	0.215654	0.493669	FALSE
YDL187C		5.89687	0.962034	0.279406	FALSE	2.61796	0.064088	0	0.0208697	0.903944	1	FALSE
YDL188C	PPH22	7.06129	0.652999	0.21953	FALSE	3.13316	0.026305	0	-0.00785016	0.311842	0.659124	FALSE
YDL189W	RBS1	7.9419	0.290264	0.133169	FALSE	2.38081	0.0942212	0	-0.0115726	0.234751	0.530308	FALSE
YDL190C	UFD2	8.21964	0.201455	0.105966	FALSE	6.12584	7.36638e-05	4	-0.000465487	0.488395	0.914951	FALSE
YDL191W	RPL35A	16.9394	8.23579e-15	8.94135e-14	TRUE	80.846	9.7398e-78	42	-0.411165	6.18469e-146	3.76859e-144	TRUE
YDL192W	ARF1	14.2408	2.21085e-09	1.2147e-08	TRUE	22.7694	1.01183e-20	38	-0.199695	4.7426e-36	6.01726e-35	TRUE
YDL194W	SNF3	5.89266	0.962472	0.279434	FALSE	2.22028	0.121414	0	0.0466787	0.998235	1	FALSE
YDL197C	ASF2	9.46342	0.0209126	0.0205803	FALSE	16.9892	3.9528e-15	1	0.00419076	0.60331	1	FALSE
YDL198C	GGC1	13.186	1.67817e-07	7.41831e-07	TRUE	30.0328	8.79162e-28	32	-0.0541988	0.000352756	0.00154115	TRUE
YDL199C		6.80054	0.75446	0.239222	FALSE	1.8716	0.203513	0	0.00272612	0.567645	1	FALSE
YDL200C	MGT1	7.11627	0.630106	0.214905	FALSE	3.71399	0.00906811	1	0.00831155	0.698284	1	FALSE
YDL201W	TRM8	7.74077	0.365821	0.154068	FALSE	3.77554	0.0080781	1	0.00116728	0.529079	0.964632	FALSE
YDL202W	MRPL11	7.39933	0.508555	0.18795	FALSE	4.04534	0.00483485	1	-0.0770413	7.35699e-07	4.02721e-06	TRUE
YDL203C	ACK1	6.65606	0.803842	0.248601	FALSE	2.35086	0.0987208	0	-0.0479616	0.00136056	0.00547893	TRUE
YDL204W	RTN2	7.69991	0.382122	0.158101	FALSE	2.26167	0.113658	0	-0.0529216	0.000470491	0.00202872	TRUE
YDL206W		6.79383	0.756878	0.239541	FALSE	2.49115	0.0788363	0	0.0301102	0.970074	1	FALSE
YDL210W	UGA4	8.70576	0.0936998	0.0622412	FALSE	3.15045	0.025509	0	0.0236421	0.930247	1	FALSE
YDL211C		6.84727	0.737334	0.236108	FALSE	2.80102	0.0470699	0	0.031059	0.973882	1	FALSE
YDL213C	NOP6	6.68593	0.794102	0.246801	FALSE	3.12951	0.0264727	0	0.000150241	0.503746	0.933513	FALSE
YDL214C	PRR2	8.14675	0.222859	0.113082	FALSE	5.10917	0.000592743	7	0.0134609	0.799912	1	FALSE
YDL215C	GDH2	7.12262	0.627437	0.214318	FALSE	4.22645	0.0034068	2	0.00243971	0.560597	0.998893	FALSE
YDL216C	RRI1	8.13616	0.226086	0.113901	FALSE	2.4917	0.0787703	0	-0.0288337	0.0357645	0.110564	FALSE
YDL218W		7.89185	0.308267	0.138708	FALSE	3.34729	0.0179072	0	-0.0311873	0.0256354	0.083369	FALSE
YDL219W	DTD1	7.50925	0.461339	0.177309	FALSE	3.73977	0.00864165	1	-0.0201147	0.104346	0.278035	FALSE
YDL222C	FMP45	6.59512	0.822913	0.252325	FALSE	2.34642	0.0994239	0	0.00750686	0.680529	1	FALSE
YDL223C	HBT1	7.36962	0.521404	0.190674	FALSE	4.35843	0.00263744	1	-0.0389138	0.00750548	0.0271546	FALSE
YDL224C	WHI4	8.99337	0.0553435	0.0426496	FALSE	5.53498	0.000249179	2	-0.0330225	0.0195134	0.065659	FALSE
YDL225W	SHS1	14.4106	1.06603e-09	6.3731e-09	TRUE	25.5295	2.09843e-23	99	0.00433377	0.606751	1	FALSE
YDL226C	GCS1	8.33856	0.169531	0.0950302	FALSE	3.69894	0.00932907	2	-0.232825	2.85406e-48	4.39108e-47	TRUE
YDL227C	HO	7.61863	0.415332	0.166648	FALSE	4.33084	0.0027825	2	-0.0728899	2.61155e-06	1.36966e-05	TRUE
YDL229W	SSB1	6.05281	0.94291	0.275304	FALSE	2.915	0.0386744	0	-0.0172438	0.140576	0.353423	FALSE
YDL230W	PTP1	8.06988	0.246924	0.120538	FALSE	3.81582	0.00748726	1	-0.00337455	0.416479	0.814835	FALSE
YDL231C	BRE4	7.95522	0.285568	0.131951	FALSE	3.26631	0.0207403	0	-0.0216399	0.0881088	0.239034	FALSE
YDL232W	OST4	12.7138	1.03221e-06	3.91285e-06	TRUE	12.7019	5.14937e-11	40	-0.0663595	1.68084e-05	8.34294e-05	TRUE
YDL233W	MFG1	5.86065	0.965668	0.279965	FALSE	2.12361	0.140783	0	0.0174723	0.862588	1	FALSE
YDL234C	GYP7	8.50682	0.130652	0.0795723	FALSE	2.79821	0.0472937	0	0.0110683	0.75546	1	FALSE
YDL236W	PHO13	10.2199	0.00331793	0.0049264	TRUE	10.1623	1.33451e-08	10	0.0158959	0.839766	1	FALSE
YDL237W	AIM6	9.13466	0.0419074	0.0348481	FALSE	6.62204	2.61399e-05	3	-0.000517263	0.487105	0.913272	FALSE
YDL238C	GUD1	5.68439	0.979641	0.283225	FALSE	3.69174	0.00945583	1	-0.0163071	0.154056	0.378526	FALSE
YDL239C	ADY3	7.99626	0.271369	0.127925	FALSE	3.2271	0.0222399	0	0.0203675	0.898486	1	FALSE
YDL240W	LRG1	8.14893	0.2222	0.112945	FALSE	4.59748	0.00165132	3	-0.00422745	0.395807	0.787796	FALSE
YDL241W		7.72348	0.372684	0.155572	FALSE	3.2424	0.0216439	0	0.0161277	0.843268	1	FALSE
YDL242W		6.90519	0.715402	0.231986	FALSE	2.3927	0.0924778	0	-0.0149766	0.174626	0.41923	FALSE
YDL243C	AAD4	7.45931	0.482704	0.182319	FALSE	3.81797	0.00745517	2	-0.0861409	3.64632e-08	2.13478e-07	TRUE
YDR001C	NTH1	8.88267	0.0682086	0.0497047	FALSE	5.20051	0.000492263	1	0.00967894	0.727388	1	FALSE
YDR003W	RCR2	7.33328	0.537134	0.194539	FALSE	4.93074	0.000847984	1	0.0148833	0.823868	1	FALSE
YDR004W	RAD57	13.4352	6.23451e-08	2.92761e-07	TRUE	16.9432	4.37443e-15	40	-0.0767505	8.05666e-07	4.39463e-06	TRUE
YDR005C	MAF1	9.53137	0.0179663	0.0183322	FALSE	3.93128	0.00600966	2	-0.0456416	0.00216817	0.00849476	TRUE
YDR006C	SOK1	8.02361	0.262132	0.125355	FALSE	3.49779	0.0135894	0	0.00158692	0.539503	0.973671	FALSE
YDR007W	TRP1	9.16369	0.0395188	0.0332696	FALSE	7.30623	6.19284e-06	7	0.0283443	0.961763	1	FALSE
YDR008C		7.3987	0.508825	0.187999	FALSE	2.88882	0.0404758	0	-0.018802	0.119972	0.311778	FALSE
YDR009W	GAL3	9.74225	0.0110215	0.012548	FALSE	6.15023	7.00236e-05	1	0.000928194	0.523131	0.955331	FALSE
YDR010C		7.73438	0.36835	0.154523	FALSE	2.96672	0.0353363	0	-0.0138091	0.19405	0.455255	FALSE
YDR011W	SNQ2	7.49386	0.467903	0.178869	FALSE	3.06501	0.0297013	0	-0.0196276	0.109962	0.290494	FALSE
YDR014W	RAD61	9.63349	0.0142266	0.0153228	FALSE	7.17529	8.17562e-06	4	0.000897558	0.522368	0.954858	FALSE
YDR015C		8.19677	0.208023	0.108454	FALSE	3.66842	0.00987853	1	0.0175646	0.863852	1	FALSE
YDR017C	KCS1	11.3238	0.000131322	0.000311022	TRUE	6.92484	1.38385e-05	32	-0.0557976	0.000243916	0.00108093	TRUE
YDR018C		7.10156	0.636266	0.216246	FALSE	8.00477	1.40222e-06	1	0.00138602	0.534516	0.968754	FALSE
YDR019C	GCV1	7.41208	0.503046	0.187068	FALSE	3.92969	0.00602719	3	0.001206	0.530042	0.96533	FALSE
YDR020C	DAS2	9.10693	0.0443021	0.0363274	FALSE	4.86787	0.000961217	5	-0.0320456	0.0225966	0.0749068	FALSE
YDR022C	ATG31	7.28142	0.559568	0.199575	FALSE	4.23072	0.00337916	1	0.000793671	0.519781	0.951802	FALSE
YDR024W	FYV1	10.1817	0.0036692	0.00533701	TRUE	7.41516	4.90937e-06	10	-0.242787	2.62002e-52	4.34885e-51	TRUE
YDR025W	RPS11A	11.8893	2.01296e-05	5.77541e-05	TRUE	7.33449	5.83063e-06	32	-0.250511	1.49013e-55	2.61393e-54	TRUE
YDR026C	NSI1	6.60218	0.82076	0.252001	FALSE	4.39606	0.00244815	1	0.0107605	0.749376	1	FALSE
YDR027C	VPS54	8.52528	0.126825	0.0779675	FALSE	9.86345	2.55185e-08	5	-0.278387	4.18532e-68	9.01498e-67	TRUE
YDR028C	REG1	10.1175	0.00433745	0.00611246	TRUE	8.1297	1.07231e-06	9	-0.251233	7.32005e-56	1.29386e-54	TRUE
YDR029W		9.68073	0.0127444	0.0140391	FALSE	3.1786	0.0242712	0	-0.0263238	0.0499605	0.147744	FALSE
YDR030C	RAD28	9.35704	0.0263776	0.024418	FALSE	9.93278	2.19557e-08	5	-0.0258555	0.0530506	0.15559	FALSE
YDR031W	MIX14	9.2742	0.0314542	0.0279726	FALSE	29.5617	2.53802e-27	4	-0.0174588	0.137598	0.347305	FALSE
YDR032C	PST2	6.90014	0.717345	0.232403	FALSE	3.35527	0.0176567	0	-0.0044949	0.389381	0.780845	FALSE
YDR033W	MRH1	5.86424	0.96532	0.279965	FALSE	18.741	8.0383e-17	2	-0.00454102	0.388277	0.779414	FALSE
YDR034C	LYS14	7.4477	0.487695	0.183286	FALSE	3.12353	0.0267636	0	-0.0448927	0.00250963	0.00971747	TRUE
YDR035W	ARO3	8.72997	0.0898242	0.0604959	FALSE	6.50633	3.33467e-05	1	-0.0107837	0.250161	0.55885	FALSE
YDR036C	EHD3	7.16623	0.608997	0.210205	FALSE	46.2419	1.19732e-43	2	0.035533	0.986818	1	FALSE
YDR042C		9.78352	0.00998621	0.0115518	FALSE	5.36257	0.000354441	6	-0.320448	1.56954e-89	4.62965e-88	TRUE
YDR043C	NRG1	8.43892	0.14547	0.0853134	FALSE	5.10449	0.000598205	3	0.0946257	1	1	FALSE
YDR046C	BAP3	7.5822	0.430508	0.170084	FALSE	2.81316	0.046091	0	0.0692138	0.999992	1	FALSE
YDR048C		7.70948	0.378281	0.156991	FALSE	3.25371	0.0212039	0	0.00454572	0.611836	1	FALSE
YDR049W	VMS1	12.7064	1.06141e-06	4.01234e-06	TRUE	60.288	1.83404e-57	59	-0.133965	2.81328e-17	2.2737e-16	TRUE
YDR050C	TPI1	7.15394	0.614214	0.21113	FALSE	4.26561	0.00315717	2	0.0594906	0.9999	1	FALSE
YDR051C	DET1	8.82533	0.0757716	0.0538652	FALSE	4.22625	0.00340791	4	0.0654013	0.999978	1	FALSE
YDR055W	PST1	7.71124	0.377573	0.156745	FALSE	5.96633	0.000102584	6	0.0184264	0.875267	1	FALSE
YDR056C	EMC10	6.11187	0.934053	0.273896	FALSE	1.99525	0.170314	0	0.0201971	0.896583	1	FALSE
YDR057W	YOS9	7.03679	0.663067	0.221146	FALSE	3.78396	0.0079482	1	0.067216	0.999987	1	FALSE
YDR058C	TGL2	7.47518	0.475898	0.180603	FALSE	13.6836	5.90787e-12	1	0.0134977	0.800555	1	FALSE
YDR059C	UBC5	10.1828	0.00365923	0.00532821	TRUE	3.79909	0.00772412	1	0.0164583	0.848176	1	FALSE
YDR061W		9.12816	0.0424592	0.0351561	FALSE	6.21337	6.14127e-05	3	0.089573	1	1	FALSE
YDR063W	AIM7	7.05716	0.654702	0.219784	FALSE	3.45822	0.014614	0	0.0757223	0.999999	1	FALSE
YDR065W	RRG1	7.45501	0.484552	0.182626	FALSE	7.1455	8.69886e-06	1	-0.111474	1.61718e-12	1.12619e-11	TRUE
YDR066C	RTR2	6.19036	0.920787	0.271662	FALSE	2.10669	0.14439	0	-0.0185607	0.123015	0.318081	FALSE
YDR067C	OCA6	8.01512	0.26498	0.125999	FALSE	6.8869	1.49918e-05	1	0.00679713	0.664516	1	FALSE
YDR068W	DOS2	7.28816	0.556659	0.198862	FALSE	2.28253	0.109992	0	0.0640868	0.999969	1	FALSE
YDR069C	DOA4	9.12226	0.0429644	0.0355094	FALSE	6.32045	4.92018e-05	8	0.00991455	0.732259	1	FALSE
YDR070C	FMP16	7.02122	0.669421	0.222327	FALSE	6.02613	9.0657e-05	2	0.0108458	0.75107	1	FALSE
YDR071C	PAA1	8.12007	0.23104	0.115528	FALSE	3.6095	0.0110361	0	0.031247	0.974586	1	FALSE
YDR072C	IPT1	8.78167	0.0819691	0.0568127	FALSE	3.73265	0.00875546	1	0.0426931	0.996188	1	FALSE
YDR073W	SNF11	9.29587	0.0300513	0.0270876	FALSE	3.79081	0.00784682	1	0.0861758	1	1	FALSE
YDR074W	TPS2	7.07403	0.647727	0.218595	FALSE	7.64947	2.98339e-06	4	-0.126858	1.10804e-15	8.55226e-15	TRUE
YDR075W	PPH3	7.15926	0.611956	0.21052	FALSE	2.61391	0.0645231	0	0.104249	1	1	FALSE
YDR076W	RAD55	10.285	0.0027903	0.0042739	TRUE	7.98905	1.45014e-06	17	-0.0152619	0.170075	0.411074	FALSE
YDR077W	SED1	7.41254	0.502849	0.187064	FALSE	2.61207	0.0647162	0	0.0703658	0.999995	1	FALSE
YDR078C	SHU2	9.59604	0.0155089	0.0164137	FALSE	5.14508	0.000550965	8	-0.109769	3.42945e-12	2.35286e-11	TRUE
YDR079W	PET100	9.0309	0.0514665	0.040326	FALSE	4.46291	0.00215137	4	-0.167559	5.77952e-26	5.69467e-25	TRUE
YDR080W	VPS41	10.0138	0.00565667	0.00750032	TRUE	6.98604	1.21608e-05	13	-0.123295	6.49399e-15	4.88209e-14	TRUE
YDR083W	RRP8	9.62895	0.0143769	0.0154601	FALSE	5.95785	0.000104462	6	-0.0654751	2.13655e-05	0.000105484	TRUE
YDR084C	TVP23	7.99726	0.27103	0.127925	FALSE	2.5557	0.0710025	0	0.0336577	0.982294	1	FALSE
YDR085C	AFR1	8.26306	0.189369	0.102281	FALSE	3.09581	0.0281131	0	-0.0151858	0.171282	0.413474	FALSE
YDR089W	VTC5	6.43315	0.868148	0.261057	FALSE	3.26491	0.0207936	0	0.0355581	0.986871	1	FALSE
YDR090C		6.75794	0.769602	0.241763	FALSE	5.89895	0.000118112	1	0.0370234	0.989665	1	FALSE
YDR092W	UBC13	7.97996	0.276961	0.129518	FALSE	5.09593	0.0006087	2	0.00943701	0.722342	1	FALSE
YDR093W	DNF2	8.13486	0.226482	0.113962	FALSE	2.81849	0.0456677	0	-0.049524	0.000983233	0.00404743	TRUE
YDR094W		8.22474	0.200009	0.105779	FALSE	19.2258	2.73821e-17	1	0.0152354	0.829505	1	FALSE
YDR095C		7.61883	0.415252	0.166648	FALSE	5.19507	0.000497798	3	-0.0116339	0.233576	0.52817	FALSE
YDR096W	GIS1	9.36972	0.0256669	0.0239397	FALSE	4.83869	0.00101891	3	0.0173038	0.86026	1	FALSE
YDR097C	MSH6	12.7878	7.80723e-07	3.06217e-06	TRUE	230.866	9.20499e-227	20	0.131928	1	1	FALSE
YDR098C	GRX3	7.71709	0.375232	0.156172	FALSE	4.84923	0.000997328	1	0.00824893	0.696918	1	FALSE
YDR099W	BMH2	8.14661	0.222902	0.113082	FALSE	2.92793	0.0378037	0	0.0573929	0.999833	1	FALSE
YDR100W	TVP15	10.0458	0.00521613	0.00703234	TRUE	9.41822	6.68861e-08	4	0.00239636	0.559528	0.997372	FALSE
YDR101C	ARX1	8.37471	0.160564	0.0917084	FALSE	2.50014	0.0777222	0	-0.041571	0.00468587	0.0175711	FALSE
YDR102C		7.39971	0.50839	0.187941	FALSE	3.97344	0.00554714	3	-0.00813867	0.305493	0.649008	FALSE
YDR103W	STE5	8.6148	0.109438	0.0696282	FALSE	3.95823	0.00571031	2	0.0312635	0.974647	1	FALSE
YDR104C	SPO71	9.05401	0.0491932	0.0391093	FALSE	9.53481	5.2005e-08	3	-0.000846497	0.478903	0.902279	FALSE
YDR105C	TMS1	8.00111	0.269718	0.127618	FALSE	3.88583	0.00655216	3	-0.0460192	0.00201249	0.00792502	TRUE
YDR107C	TMN2	7.60235	0.422096	0.16818	FALSE	3.79783	0.00774143	1	0.0260032	0.94794	1	FALSE
YDR108W	TRS85	7.34343	0.532742	0.193413	FALSE	3.49087	0.0137624	0	-0.0280266	0.0399159	0.121612	FALSE
YDR109C		13.2384	1.36514e-07	6.15487e-07	TRUE	7.79994	2.16787e-06	14	0.0607552	0.999927	1	FALSE
YDR110W	FOB1	7.4801	0.473788	0.180256	FALSE	2.88142	0.040978	0	-0.0354529	0.0133523	0.0463527	FALSE
YDR111C	ALT2	7.36546	0.523204	0.191126	FALSE	2.57454	0.0688361	0	-0.0199186	0.106582	0.282854	FALSE
YDR112W	IRC2	7.81586	0.336643	0.146757	FALSE	3.99145	0.0053612	1	-0.0174634	0.137535	0.347305	FALSE
YDR114C		8.66693	0.100189	0.0652109	FALSE	3.2877	0.0199507	0	-0.00927522	0.281058	0.609069	FALSE
YDR115W	MRX14	9.30225	0.0296485	0.0268955	FALSE	3.34782	0.0178905	0	-0.208144	5.43612e-39	7.297e-38	TRUE
YDR116C	MRPL1	9.1631	0.0395657	0.0332883	FALSE	9.14576	1.20768e-07	8	-0.0478865	0.00138167	0.00555908	TRUE
YDR117C	TMA64	15.9366	1.05979e-12	9.58819e-12	TRUE	21.5159	1.66377e-19	103	-0.0677613	1.14234e-05	5.77533e-05	TRUE
YDR119W	VBA4	10.946	0.000424155	0.000876127	TRUE	15.1957	2.08826e-13	9	-0.0625866	4.58309e-05	0.000219259	TRUE
YDR120C	TRM1	11.7028	3.79415e-05	0.000102187	TRUE	5.79887	0.000145057	16	0.0963691	1	1	FALSE
YDR121W	DPB4	8.99537	0.0551307	0.042545	FALSE	6.84114	1.65172e-05	16	0.00133411	0.533226	0.968121	FALSE
YDR122W	KIN1	8.45219	0.142482	0.0839314	FALSE	5.79298	0.000146795	5	0.0357033	0.987174	1	FALSE
YDR123C	INO2	9.68291	0.0126793	0.0140008	FALSE	8.01218	1.38015e-06	13	0.0380814	0.991346	1	FALSE
YDR124W		8.59342	0.113415	0.071422	FALSE	4.41619	0.00235551	3	0.00729817	0.675854	1	FALSE
YDR125C	ECM18	9.41422	0.0233028	0.0223491	FALSE	27.8148	1.26162e-25	5	-0.011188	0.242198	0.545005	FALSE
YDR126W	SWF1	7.98689	0.274575	0.129036	FALSE	4.36352	0.00261203	6	-0.0977463	5.00826e-10	3.16847e-09	TRUE
YDR127W	ARO1	8.9868	0.0560467	0.0430692	FALSE	4.32206	0.00283042	2	0.0356877	0.987142	1	FALSE
YDR128W	MTC5	9.40634	0.0237071	0.0225456	FALSE	5.26112	0.000435089	5	-0.0492375	0.00104427	0.00427967	TRUE
YDR129C	SAC6	20.8683	6.78565e-24	1.91848e-22	TRUE	57.3388	1.48835e-54	79	-0.27261	2.14116e-65	4.42665e-64	TRUE
YDR130C	FIN1	8.60255	0.111705	0.0707389	FALSE	66.8523	6.44963e-64	1	0.0191807	0.884696	1	FALSE
YDR131C		7.56352	0.438352	0.17208	FALSE	7.38354	5.2479e-06	1	0.0190518	0.883122	1	FALSE
YDR132C		7.71356	0.376647	0.156514	FALSE	3.20251	0.023244	0	-0.00630483	0.346771	0.713354	FALSE
YDR133C		5.81895	0.969508	0.280654	FALSE	1.88816	0.198807	0	0.0166246	0.850606	1	FALSE
YDR134C		8.13821	0.225458	0.113893	FALSE	7.48087	4.27011e-06	7	0.0204133	0.898992	1	FALSE
YDR135C	YCF1	8.06823	0.247459	0.120756	FALSE	4.99573	0.00074474	4	-0.089125	1.27141e-08	7.64662e-08	TRUE
YDR136C	VPS61	9.20186	0.0365546	0.0312962	FALSE	4.3762	0.00254629	4	-0.0809942	2.0729e-07	1.17354e-06	TRUE
YDR137W	RGP1	6.65441	0.804375	0.248601	FALSE	2.58144	0.0680631	0	-0.0524052	0.0005277	0.00225441	TRUE
YDR138W	HPR1	23.662	5.74061e-31	2.88538e-29	TRUE	96.0659	8.49715e-93	166	-0.500724	2.70577e-215	3.3866e-213	TRUE
YDR139C	RUB1	8.68351	0.0973758	0.0639011	FALSE	4.50794	0.0019685	2	-0.0695053	6.99298e-06	3.57839e-05	TRUE
YDR140W	MTQ2	11.4531	8.65915e-05	0.000214048	TRUE	7.45591	4.50211e-06	23	-0.243453	1.38904e-52	2.33914e-51	TRUE
YDR142C	PEX7	9.70719	0.0119759	0.0134206	FALSE	47.5744	5.92462e-45	11	0.0299107	0.969218	1	FALSE
YDR143C	SAN1	8.66364	0.100753	0.0654841	FALSE	4.67565	0.00141269	1	-0.0561164	0.000226362	0.00100603	TRUE
YDR144C	MKC7	9.18689	0.0376931	0.0320507	FALSE	3.55964	0.0121135	0	-0.124669	3.30277e-15	2.5074e-14	TRUE
YDR146C	SWI5	12.7698	8.3566e-07	3.25881e-06	TRUE	32.415	4.12616e-30	23	0.00941094	0.721795	1	FALSE
YDR147W	EKI1	7.48675	0.470943	0.17959	FALSE	4.17704	0.00375176	2	-0.0450634	0.00242778	0.00942417	TRUE
YDR148C	KGD2	7.23528	0.579463	0.204043	FALSE	3.30603	0.0193013	0	-0.144352	9.23545e-20	8.00924e-19	TRUE
YDR149C		11.2415	0.00017047	0.000392106	TRUE	7.98213	1.47168e-06	12	-0.194245	3.23e-34	3.96768e-33	TRUE
YDR150W	NUM1	9.25837	0.0325147	0.0287836	FALSE	4.39507	0.00245255	5	-0.0764357	8.88628e-07	4.83576e-06	TRUE
YDR151C	CTH1	7.69254	0.385094	0.159089	FALSE	3.10987	0.0274081	0	-0.0897746	1.00631e-08	6.09178e-08	TRUE
YDR152W	GIR2	7.41092	0.503548	0.187068	FALSE	3.49837	0.0135747	0	-0.0583827	0.000131674	0.000598414	TRUE
YDR153C	ENT5	8.16613	0.217033	0.11165	FALSE	2.85668	0.0427527	0	0.039051	0.99267	1	FALSE
YDR154C		7.80835	0.339513	0.147424	FALSE	20.7557	9.02443e-19	4	0.0536369	0.999599	1	FALSE
YDR155C	CPR1	8.02843	0.260523	0.124842	FALSE	5.25834	0.000437593	3	0.0489478	0.99889	1	FALSE
YDR156W	RPA14	11.5872	5.57783e-05	0.00014529	TRUE	8.01065	1.38467e-06	14	-0.0848641	5.66445e-08	3.27901e-07	TRUE
YDR157W		6.41353	0.873076	0.262017	FALSE	3.19015	0.0237739	0	-0.813414	0	0	TRUE
YDR158W	HOM2	6.90863	0.714077	0.231723	FALSE	3.88856	0.00651889	1	-0.181949	2.8886e-30	3.23118e-29	TRUE
YDR159W	SAC3	21.6372	8.48186e-26	2.95144e-24	TRUE	46.1068	1.62427e-43	181	-0.176692	1.18135e-28	1.26348e-27	TRUE
YDR161W	ACL4	7.65658	0.399707	0.1629	FALSE	2.58744	0.0673767	0	-0.0271588	0.0448079	0.134395	FALSE
YDR162C	NBP2	8.7696	0.0837519	0.0575779	FALSE	17.0063	3.80478e-15	4	-0.370611	5.3505e-119	2.40565e-117	TRUE
YDR163W	CWC15	8.59169	0.113742	0.0715613	FALSE	4.63628	0.00152718	1	-0.00205111	0.448998	0.8578	FALSE
YDR165W	TRM82	8.92047	0.0635666	0.0470625	FALSE	11.0852	1.78462e-09	1	0.0420723	0.995725	1	FALSE
YDR169C	STB3	8.47189	0.138129	0.082185	FALSE	6.53112	3.165e-05	10	0.0291976	0.965988	1	FALSE
YDR171W	HSP42	7.81335	0.337603	0.146892	FALSE	11.852	3.32297e-10	2	0.00544583	0.633209	1	FALSE
YDR173C	ARG82	17.3896	8.65844e-16	1.03985e-14	TRUE	63.1227	3.08301e-60	109	-0.61838	0	0	TRUE
YDR174W	HMO1	12.844	6.30503e-07	2.50923e-06	TRUE	23.9779	6.79842e-22	44	-0.490002	2.83232e-206	3.19914e-204	TRUE
YDR175C	RSM24	8.23928	0.195927	0.10464	FALSE	3.69134	0.00946343	1	-0.232416	4.1466e-48	6.35858e-47	TRUE
YDR176W	NGG1	12.3227	4.36726e-06	1.44909e-05	TRUE	16.5468	1.05285e-14	28	-0.592146	4.08034e-300	1.04978e-297	TRUE
YDR178W	SDH4	6.33685	0.891187	0.265572	FALSE	2.32343	0.103155	0	0.0175961	0.864281	1	FALSE
YDR179C	CSN9	7.30126	0.550995	0.197765	FALSE	2.29039	0.108671	0	0.00133677	0.533292	0.968121	FALSE
YDR179W-A	NVJ3	7.20077	0.594266	0.207426	FALSE	41.7277	3.20899e-39	1	-0.0336675	0.0176797	0.0601135	FALSE
YDR181C	SAS4	6.41672	0.872282	0.261837	FALSE	1.87254	0.203251	0	0.006833	0.665333	1	FALSE
YDR183W	PLP1	9.63613	0.0141401	0.0152538	FALSE	6.77356	1.90108e-05	11	0.0391915	0.992847	1	FALSE
YDR184C	ATC1	8.99445	0.055229	0.0425856	FALSE	5.02642	0.000700299	3	0.0154515	0.832907	1	FALSE
YDR185C	UPS3	8.20911	0.204463	0.107009	FALSE	7.78751	2.22544e-06	1	0.0208491	0.903725	1	FALSE
YDR186C	SND1	8.17753	0.213653	0.11054	FALSE	3.69956	0.00931796	1	-0.0608532	7.13826e-05	0.000333575	TRUE
YDR191W	HST4	8.52241	0.127414	0.0781346	FALSE	6.41469	4.03782e-05	2	0.0233149	0.927467	1	FALSE
YDR192C	NUP42	8.66211	0.101017	0.0655807	FALSE	2.70788	0.0551403	0	-0.031398	0.0248595	0.0811306	FALSE
YDR193W		9.17162	0.0388865	0.032844	FALSE	5.36955	0.000349394	13	0.0426378	0.996149	1	FALSE
YDR194C	MSS116	9.91506	0.00724464	0.00902812	TRUE	4.17318	0.00378002	1	-0.0391606	0.00719178	0.0261217	FALSE
YDR195W	REF2	16.3129	1.75974e-13	1.71808e-12	TRUE	45.875	2.7434e-43	95	-0.782124	0	0	TRUE
YDR197W	CBS2	11.2625	0.000159547	0.000368857	TRUE	9.57712	4.74816e-08	19	-0.152365	8.42991e-22	7.64077e-21	TRUE
YDR198C	RKM2	10.6317	0.00106775	0.00195024	TRUE	12.491	8.18529e-11	18	0.0276959	0.958273	1	FALSE
YDR199W		7.56066	0.439555	0.172254	FALSE	3.30111	0.0194778	0	0.0166265	0.850634	1	FALSE
YDR200C	VPS64	19.8383	2.10286e-21	4.60285e-20	TRUE	40.5601	4.46998e-38	165	-0.309513	1.13208e-83	3.06588e-82	TRUE
YDR202C	RAV2	7.30027	0.551424	0.197866	FALSE	3.23985	0.0217448	0	0.0440977	0.997075	1	FALSE
YDR203W		8.06568	0.248284	0.120898	FALSE	4.17584	0.00376006	1	-0.0331698	0.019081	0.0643583	FALSE
YDR204W	COQ4	11.7745	2.97953e-05	8.2352e-05	TRUE	10.8569	2.93914e-09	36	-0.0166674	0.148772	0.368037	FALSE
YDR205W	MSC2	8.07793	0.244335	0.119683	FALSE	3.71798	0.00900379	1	0.0362252	0.988215	1	FALSE
YDR206W	EBS1	7.67195	0.393438	0.161308	FALSE	8.60811	3.83996e-07	3	-0.0215194	0.0893182	0.241608	FALSE
YDR207C	UME6	9.09292	0.0455553	0.0371306	FALSE	3.33446	0.018326	0	-0.538852	6.01868e-249	9.95447e-247	TRUE
YDR209C		7.38936	0.512864	0.188926	FALSE	7.51843	3.94088e-06	1	0.0089092	0.711177	1	FALSE
YDR210W		6.9476	0.698891	0.228523	FALSE	2.75556	0.0508747	0	0.00774949	0.685929	1	FALSE
YDR213W	UPC2	7.20685	0.591664	0.206837	FALSE	3.87029	0.00675219	1	0.0234253	0.928414	1	FALSE
YDR214W	AHA1	6.85561	0.734224	0.235557	FALSE	1.77878	0.231746	0	0.000599456	0.514943	0.94556	FALSE
YDR215C		7.4889	0.470023	0.179477	FALSE	6.67132	2.35573e-05	6	0.0183147	0.873827	1	FALSE
YDR216W	ADR1	8.13322	0.226986	0.114087	FALSE	3.96528	0.00563355	1	0.0127851	0.787875	1	FALSE
YDR217C	RAD9	8.24762	0.19361	0.103723	FALSE	3.49457	0.0136702	0	0.012515	0.782949	1	FALSE
YDR218C	SPR28	8.73909	0.0883961	0.0599207	FALSE	3.19014	0.0237739	0	0.0202969	0.8977	1	FALSE
YDR219C	MFB1	9.57225	0.0163758	0.0171344	FALSE	8.39251	6.09725e-07	8	0.0204345	0.899226	1	FALSE
YDR220C		8.32568	0.172809	0.0965485	FALSE	2.67484	0.0582846	0	0.0375179	0.990483	1	FALSE
YDR221W	GTB1	8.04275	0.255776	0.123366	FALSE	9.15287	1.18911e-07	1	-0.0322215	0.022013	0.0731292	FALSE
YDR222W		6.92333	0.708385	0.230535	FALSE	3.26295	0.0208636	0	0.0133242	0.79751	1	FALSE
YDR223W	CRF1	8.94852	0.0602908	0.0452794	FALSE	3.9666	0.00561945	1	0.0222288	0.917629	1	FALSE
YDR225W	HTA1	11.3251	0.000130769	0.000311022	TRUE	6.70289	2.20488e-05	29	-0.0163058	0.154075	0.378526	FALSE
YDR226W	ADK1	13.1803	1.716e-07	7.56091e-07	TRUE	21.5839	1.42857e-19	80	-0.380558	2.39585e-125	1.16791e-123	TRUE
YDR227W	SIR4	10.709	0.000854826	0.00160453	TRUE	27.153	5.53343e-25	26	0.055904	0.999762	1	FALSE
YDR229W	IVY1	8.82079	0.076398	0.054159	FALSE	62.9474	4.57614e-60	4	0.0328907	0.980093	1	FALSE
YDR230W		8.30474	0.178231	0.0986843	FALSE	3.09541	0.0281315	0	-0.0203109	0.102144	0.273058	FALSE
YDR231C	COX20	8.63015	0.106649	0.0682055	FALSE	19.375	1.96428e-17	4	-0.0310184	0.026272	0.0850809	FALSE
YDR233C	RTN1	7.37803	0.517765	0.190009	FALSE	3.25511	0.0211539	0	-0.0212597	0.0919679	0.248051	FALSE
YDR234W	LYS4	9.05559	0.0490406	0.0390566	FALSE	9.60228	4.49429e-08	8	-0.0332717	0.0187866	0.0635041	FALSE
YDR237W	MRPL7	8.2885	0.182516	0.100158	FALSE	5.45878	0.000291513	3	-0.162658	1.40413e-24	1.33522e-23	TRUE
YDR239C		9.99524	0.00592896	0.00775904	TRUE	4.50694	0.00197227	2	0.0183139	0.873816	1	FALSE
YDR241W	BUD26	11.1949	0.000197406	0.000450247	TRUE	19.2728	2.46753e-17	25	-0.275052	1.55744e-66	3.30849e-65	TRUE
YDR242W	AMD2	9.55797	0.0169168	0.0174982	FALSE	6.49055	3.44787e-05	8	0.0496477	0.999042	1	FALSE
YDR244W	PEX5	6.47815	0.85639	0.258899	FALSE	30.316	4.64327e-28	2	0.0121098	0.775434	1	FALSE
YDR245W	MNN10	24.1711	2.66855e-32	1.44858e-30	TRUE	98.79	1.74243e-95	182	-0.214671	2.40539e-41	3.34516e-40	TRUE
YDR247W	VHS1	6.87561	0.726695	0.234305	FALSE	4.22493	0.00341688	1	0.0383879	0.991786	1	FALSE
YDR248C		6.85629	0.73397	0.235531	FALSE	3.63285	0.0105655	0	0.0308639	0.973134	1	FALSE
YDR249C		6.8776	0.725944	0.234118	FALSE	3.69542	0.00938983	1	0.0162738	0.845451	1	FALSE
YDR250C		6.60229	0.820728	0.252001	FALSE	3.64258	0.0103739	0	0.0108759	0.751667	1	FALSE
YDR251W	PAM1	10.113	0.00438868	0.00617183	TRUE	11.0248	2.03369e-09	12	-0.00457753	0.387402	0.77901	FALSE
YDR252W	BTT1	8.63216	0.106288	0.0680678	FALSE	6.96583	1.26901e-05	7	-0.00235465	0.441501	0.847555	FALSE
YDR253C	MET32	9.42885	0.0225685	0.0218144	FALSE	8.50279	4.81294e-07	6	0.00466827	0.614767	1	FALSE
YDR254W	CHL4	9.24559	0.0333929	0.0293755	FALSE	5.83364	0.000135152	8	-0.0322966	0.0217677	0.0724183	FALSE
YDR255C	RMD5	7.98429	0.27547	0.129187	FALSE	6.5918	2.78581e-05	1	-0.00284028	0.429551	0.832307	FALSE
YDR256C	CTA1	6.25951	0.907619	0.268876	FALSE	1.70186	0.256897	0	0.00876992	0.708195	1	FALSE
YDR257C	RKM4	9.93415	0.00690929	0.00870614	TRUE	4.95738	0.000803826	3	-0.0670362	1.39624e-05	6.99024e-05	TRUE
YDR258C	HSP78	7.84079	0.327198	0.143778	FALSE	4.27991	0.0030711	7	-0.00963886	0.273444	0.597065	FALSE
YDR259C	YAP6	9.04285	0.0502804	0.0396715	FALSE	8.36382	6.48264e-07	7	0.0133061	0.797192	1	FALSE
YDR260C	SWM1	10.6138	0.00112382	0.00203622	TRUE	6.9006	1.45625e-05	33	-0.132715	5.44297e-17	4.33845e-16	TRUE
YDR261C	EXG2	9.28913	0.0304813	0.0273403	FALSE	5.67244	0.000188096	4	-0.00368516	0.408921	0.805835	FALSE
YDR262W		9.67075	0.0130456	0.0143005	FALSE	3.87201	0.00672994	2	-0.0207484	0.0973548	0.261211	FALSE
YDR263C	DIN7	6.26812	0.90588	0.268595	FALSE	4.11322	0.00424452	1	0.00226658	0.556326	0.992429	FALSE
YDR264C	AKR1	26.6539	5.80123e-39	4.63105e-37	TRUE	232.37	2.96237e-228	147	-0.483383	8.37621e-201	9.02099e-199	TRUE
YDR265W	PEX10	6.18151	0.922372	0.271704	FALSE	2.99802	0.0334446	0	0.00914973	0.716291	1	FALSE
YDR266C	HEL2	7.27019	0.564418	0.200567	FALSE	2.17034	0.131126	0	-0.012774	0.212327	0.488225	FALSE
YDR268W	MSW1	7.76199	0.357467	0.151768	FALSE	5.67431	0.000187394	1	-0.231508	9.47271e-48	1.44779e-46	TRUE
YDR269C		6.50105	0.850167	0.257534	FALSE	4.37986	0.00252749	1
YDR270W	CCC2	7.30314	0.550181	0.197734	FALSE	2.05152	0.156887	0	-0.0479836	0.00135445	0.00546382	TRUE
YDR271C		7.48089	0.473449	0.180177	FALSE	4.75098	0.00121475	1
YDR272W	GLO2	8.79228	0.0804279	0.0560449	FALSE	3.82026	0.00742204	1	-0.00631031	0.346645	0.713354	FALSE
YDR273W	DON1	5.88357	0.963402	0.279494	FALSE	2.10772	0.144153	0	0.00391081	0.596549	1	FALSE
YDR274C		7.80614	0.340357	0.147555	FALSE	3.84572	0.0070697	2	0.00506271	0.624158	1	FALSE
YDR275W	BSC2	8.1006	0.237127	0.117747	FALSE	5.18856	0.000504399	3	0.0152011	0.828961	1	FALSE
YDR276C	PMP3	12.7509	8.97416e-07	3.4896e-06	TRUE	12.5102	7.84507e-11	37	-0.0985249	3.68804e-10	2.34284e-09	TRUE
YDR277C	MTH1	7.78277	0.349367	0.149793	FALSE	4.06748	0.00463385	2	0.0113541	0.761034	1	FALSE
YDR278C		6.44369	0.865449	0.26065	FALSE	1.92805	0.187805	0	0.00658216	0.659605	1	FALSE
YDR279W	RNH202	7.4516	0.486017	0.182886	FALSE	4.02681	0.00501008	1	-0.0157731	0.162112	0.395126	FALSE
YDR281C	PHM6	7.66889	0.394682	0.161545	FALSE	8.57813	4.09635e-07	2	0.022987	0.924597	1	FALSE
YDR282C	MRX10	9.23715	0.0339841	0.0297736	FALSE	6.21876	6.07141e-05	7	-0.0221698	0.0829323	0.228199	FALSE
YDR283C	GCN2	5.40358	0.992157	0.286052	FALSE	1.84412	0.211594	0	-0.0663846	1.6694e-05	8.29503e-05	TRUE
YDR284C	DPP1	8.035	0.258338	0.124234	FALSE	2.71432	0.0545669	0	-0.00607369	0.352119	0.722034	FALSE
YDR285W	ZIP1	5.98195	0.952334	0.277161	FALSE	2.09123	0.147776	0	0.00530503	0.629891	1	FALSE
YDR286C		9.17594	0.0385459	0.032653	FALSE	4.8389	0.00101846	2	-0.00214169	0.446758	0.854933	FALSE
YDR287W	INM2	9.73312	0.0112633	0.0127803	FALSE	7.44881	4.57226e-06	34	0.00791734	0.689641	1	FALSE
YDR289C	RTT103	8.23247	0.197831	0.105408	FALSE	3.82223	0.0073944	1	-0.0155239	0.165962	0.402604	FALSE
YDR290W		9.09469	0.0453958	0.0370451	FALSE	7.19297	7.87192e-06	8
YDR291W	HRQ1	9.25718	0.0325956	0.0288178	FALSE	5.94245	0.000107915	6	0.0121238	0.775695	1	FALSE
YDR293C	SSD1	6.53143	0.84166	0.255871	FALSE	4.35936	0.0026329	1	-0.0329169	0.0198283	0.0665397	FALSE
YDR294C	DPL1	7.60089	0.422702	0.168369	FALSE	2.99704	0.0334997	0	0.0128626	0.789276	1	FALSE
YDR295C	HDA2	10.0169	0.00561296	0.00747639	TRUE	6.43911	3.83931e-05	3	-0.0674516	1.24488e-05	6.25954e-05	TRUE
YDR296W	MHR1	9.93196	0.00694715	0.00872952	TRUE	10.3418	9.01193e-09	8	-0.266505	1.35645e-62	2.6845e-61	TRUE
YDR297W	SUR2	10.8774	0.000520957	0.00103968	TRUE	7.90902	1.71828e-06	32	0.0294688	0.967248	1	FALSE
YDR298C	ATP5	10.6584	0.000989263	0.00183655	TRUE	7.78695	2.22802e-06	14	-0.440353	4.78112e-167	3.95382e-165	TRUE
YDR300C	PRO1	22.1782	3.70507e-27	1.4366e-25	TRUE	44.0583	1.66555e-41	124	0.0202685	0.897383	1	FALSE
YDR304C	CPR5	8.10634	0.235322	0.117193	FALSE	4.72885	0.00126943	7	0.0522889	0.999459	1	FALSE
YDR305C	HNT2	9.02025	0.0525433	0.0409516	FALSE	5.67918	0.00018559	10	0.0528934	0.999527	1	FALSE
YDR306C		7.19185	0.59808	0.208008	FALSE	4.56579	0.0017585	1	0.039709	0.993464	1	FALSE
YDR307W	PMT7	7.38741	0.513707	0.189025	FALSE	3.91197	0.00623463	1	0.033734	0.982501	1	FALSE
YDR309C	GIC2	8.9548	0.059577	0.0448696	FALSE	4.35306	0.00266429	3	0.05184	0.999402	1	FALSE
YDR310C	SUM1	8.27569	0.185945	0.101262	FALSE	4.57562	0.00172501	1	-0.0476656	0.00144547	0.00580572	TRUE
YDR312W	SSF2	8.37646	0.160137	0.0915029	FALSE	3.49266	0.0137187	0	0.0733627	0.999998	1	FALSE
YDR313C	PIB1	7.19473	0.59685	0.207793	FALSE	2.49601	0.0782215	0	0.0551721	0.999718	1	FALSE
YDR314C	RAD34	7.62489	0.412741	0.166061	FALSE	5.01504	0.000716455	3	0.0396331	0.993377	1	FALSE
YDR315C	IPK1	8.27955	0.184907	0.100818	FALSE	11.0425	1.95741e-09	1	-0.175597	2.52575e-28	2.66558e-27	TRUE
YDR316W	OMS1	11.7663	3.06321e-05	8.44927e-05	TRUE	7.20026	7.75422e-06	21	-0.0121019	0.224714	0.511627	FALSE
YDR317W	HIM1	6.91355	0.712175	0.231272	FALSE	2.11867	0.141837	0	0.0502212	0.999152	1	FALSE
YDR318W	MCM21	8.69503	0.0954597	0.0630707	FALSE	7.96921	1.51215e-06	10	-0.0133464	0.202099	0.471022	FALSE
YDR319C	YFT2	7.84418	0.325928	0.143422	FALSE	4.84739	0.00100115	5	0.021308	0.908528	1	FALSE
YDR320C	SWA2	17.8729	7.36689e-17	9.70633e-16	TRUE	42.5711	4.80387e-40	76	-0.245252	2.47675e-53	4.18607e-52	TRUE
YDR321W	ASP1	7.41117	0.503442	0.187068	FALSE	3.11539	0.0271485	0	0.0483551	0.998745	1	FALSE
YDR322W	MRPL35	7.17572	0.604958	0.209399	FALSE	2.63863	0.0619098	0	-0.157418	3.83652e-23	3.57483e-22	TRUE
YDR323C	PEP7	11.094	0.000270123	0.000592213	TRUE	8.20007	9.22285e-07	3	-0.492143	4.64557e-208	5.51632e-206	TRUE
YDR326C	YSP2	9.10519	0.0444567	0.0364102	FALSE	6.03466	8.90879e-05	3	0.0506941	0.999234	1	FALSE
YDR329C	PEX3	6.81984	0.74745	0.238335	FALSE	6.40125	4.15458e-05	1	0.0427959	0.996261	1	FALSE
YDR330W	UBX5	6.79413	0.756769	0.239541	FALSE	1.98173	0.17372	0	0.0510794	0.999295	1	FALSE
YDR332W	IRC3	10.4455	0.00180261	0.00300527	TRUE	10.4998	6.40073e-09	7	-0.281736	1.05996e-69	2.37134e-68	TRUE
YDR333C	RQC1	7.4377	0.491997	0.184138	FALSE	3.48785	0.0138382	0	0.035282	0.986277	1	FALSE
YDR334W	SWR1	14.3501	1.38398e-09	7.9584e-09	TRUE	25.3286	3.28548e-23	89	-0.0147999	0.177485	0.424771	FALSE
YDR335W	MSN5	15.04	6.63959e-11	4.79282e-10	TRUE	15.1502	2.31011e-13	66	-0.0506312	0.000776875	0.00325584	TRUE
YDR336W	MRX8	6.841	0.739663	0.236631	FALSE	2.16306	0.132551	0	0.0723657	0.999997	1	FALSE
YDR337W	MRPS28	7.00905	0.674356	0.223537	FALSE	4.78796	0.00112791	1	-0.438125	2.19617e-165	1.7238e-163	TRUE
YDR338C		5.84621	0.967038	0.280238	FALSE	2.3102	0.105304	0	0.0636109	0.999965	1	FALSE
YDR340W		7.17569	0.604972	0.209399	FALSE	2.74628	0.0516765	0	0.0377639	0.990869	1	FALSE
YDR344C		7.99999	0.270099	0.127673	FALSE	2.34217	0.100096	0	0.0581878	0.999862	1	FALSE
YDR345C	HXT3	7.90651	0.302935	0.13679	FALSE	3.52193	0.0129955	0	0.035646	0.987056	1	FALSE
YDR346C	SVF1	8.76709	0.0841265	0.0577611	FALSE	5.19939	0.000493408	2	0.00559879	0.636802	1	FALSE
YDR347W	MRP1	7.94318	0.28981	0.13305	FALSE	2.7627	0.0502519	0	-0.0221586	0.0830397	0.228359	FALSE
YDR348C	PAL1	9.08336	0.0464273	0.0375706	FALSE	11.7703	3.97507e-10	10	-0.0421709	0.00419846	0.015846	FALSE
YDR349C	YPS7	9.30916	0.0292176	0.0265757	FALSE	10.7743	3.52075e-09	7	0.0360671	0.987908	1	FALSE
YDR350C	ATP22	6.9278	0.706645	0.230081	FALSE	3.42612	0.0155012	0	0.0201813	0.896405	1	FALSE
YDR351W	SBE2	6.95869	0.694513	0.227679	FALSE	2.8619	0.042358	0	0.0603824	0.99992	1	FALSE
YDR352W	YPQ2	6.68567	0.794187	0.246801	FALSE	3.81621	0.00748158	2	0.0662376	0.999983	1	FALSE
YDR354W	TRP4	7.03379	0.664292	0.221282	FALSE	5.11632	0.000584144	1	0.0411204	0.994915	1	FALSE
YDR357C	CNL1	6.82333	0.746174	0.238042	FALSE	3.80439	0.00764982	1	0.0538458	0.999618	1	FALSE
YDR358W	GGA1	6.22754	0.913884	0.2702	FALSE	7.04169	1.08226e-05	1	0.0565131	0.999794	1	FALSE
YDR359C	EAF1	7.53576	0.450076	0.174912	FALSE	2.21581	0.122249	0	-0.0631156	3.9946e-05	0.000192698	TRUE
YDR360W	OPI7	8.35415	0.165623	0.09373	FALSE	15.7265	6.47177e-14	12	-0.0626612	4.49542e-05	0.00021551	TRUE
YDR363W	ESC2	9.43792	0.022123	0.0214756	FALSE	8.3688	6.41562e-07	22	-0.0363022	0.0116376	0.0408287	FALSE
YDR363W-A	SEM1	9.37916	0.0251487	0.0235983	FALSE	7.87806	1.83628e-06	6	-0.115	3.29983e-13	2.351e-12	TRUE
YDR364C	CDC40	13.7563	1.68826e-08	8.48562e-08	TRUE	20.1032	3.8632e-18	80	-0.165398	2.38775e-25	2.30849e-24	TRUE
YDR368W	YPR1	7.3701	0.521197	0.190649	FALSE	3.21032	0.022917	0	0.0519127	0.999412	1	FALSE
YDR369C	XRS2	19.5578	9.74979e-21	1.97482e-19	TRUE	31.694	2.08992e-29	133	-0.0937092	2.35897e-09	1.45465e-08	TRUE
YDR370C	DXO1	7.54002	0.448272	0.174533	FALSE	3.91772	0.00616629	1	0.0614153	0.999938	1	FALSE
YDR371W	CTS2	6.02743	0.946432	0.275882	FALSE	6.40236	4.14522e-05	1	0.0405939	0.994412	1	FALSE
YDR372C	VPS74	7.19811	0.595402	0.207449	FALSE	2.7856	0.0483291	0	0.0110343	0.75479	1	FALSE
YDR374C	PHO92	6.20957	0.917272	0.270907	FALSE	1.96204	0.17877	0	0.0389393	0.992528	1	FALSE
YDR375C	BCS1	12.967	3.9361e-07	1.63328e-06	TRUE	17.1719	2.63756e-15	19	0.0165431	0.849419	1	FALSE
YDR377W	ATP17	6.31398	0.896238	0.266551	FALSE	1.79449	0.226681	0	-0.0457646	0.00211627	0.00830547	TRUE
YDR378C	LSM6	9.93495	0.00689563	0.00869837	TRUE	5.78564	0.000148999	11	-0.0638148	3.32564e-05	0.000161099	TRUE
YDR379W	RGA2	8.72767	0.090187	0.0605812	FALSE	5.00085	0.000737131	5	0.0296487	0.968062	1	FALSE
YDR380W	ARO10	6.22988	0.913435	0.270127	FALSE	14.6919	6.37738e-13	2	0.0494092	0.998993	1	FALSE
YDR382W	RPP2B	11.9898	1.42214e-05	4.23238e-05	TRUE	7.43675	4.68874e-06	26	-0.255837	7.52388e-58	1.36639e-56	TRUE
YDR383C	NKP1	7.59317	0.425924	0.16906	FALSE	3.68585	0.00956476	1	0.0474718	0.998496	1	FALSE
YDR384C	ATO3	8.16455	0.217505	0.111808	FALSE	3.12568	0.0266625	0	0.0464995	0.998171	1	FALSE
YDR385W	EFT2	6.80135	0.754169	0.239222	FALSE	9.61741	4.34928e-08	1	-0.0260056	0.0520439	0.153123	FALSE
YDR386W	MUS81	9.77014	0.0103119	0.0118896	FALSE	5.87511	0.000124055	17	0.0340336	0.983294	1	FALSE
YDR387C	CIN10	7.03802	0.662564	0.221086	FALSE	2.63957	0.0618152	0	0.0254963	0.944478	1	FALSE
YDR388W	RVS167	12.9662	3.94755e-07	1.63328e-06	TRUE	16.7208	7.1661e-15	41	-0.0189867	0.11768	0.306682	FALSE
YDR389W	SAC7	8.22593	0.199674	0.105684	FALSE	4.60186	0.00163691	1	-0.0598078	9.27493e-05	0.000428665	TRUE
YDR391C		7.81951	0.335253	0.146292	FALSE	4.09471	0.00440013	1	0.033183	0.980958	1	FALSE
YDR392W	SPT3	15.5877	5.43392e-12	4.44236e-11	TRUE	8.55695	4.28534e-07	37	-0.245387	2.17443e-53	3.68856e-52	TRUE
YDR393W	SHE9	9.07769	0.0469514	0.0379269	FALSE	12.0484	2.16081e-10	13	-0.176509	1.34205e-28	1.43204e-27	TRUE
YDR395W	SXM1	8.44986	0.143002	0.0841572	FALSE	8.12992	1.07183e-06	5	0.0614424	0.999939	1	FALSE
YDR399W	HPT1	6.12009	0.932745	0.273631	FALSE	2.51648	0.0756857	0	0.0393414	0.993031	1	FALSE
YDR400W	URH1	7.24368	0.575849	0.203558	FALSE	1.94465	0.1833	0	0.053229	0.999561	1	FALSE
YDR401W		9.55502	0.0170301	0.0175485	FALSE	13.7864	4.71174e-12	19	0.0445435	0.997315	1	FALSE
YDR402C	DIT2	6.68132	0.795621	0.247134	FALSE	1.81616	0.2201	0	0.0369081	0.989466	1	FALSE
YDR403W	DIT1	8.79404	0.0801738	0.0559934	FALSE	5.42446	0.00031245	1	-0.00401216	0.401	0.794621	FALSE
YDR405W	MRP20	9.85222	0.0084555	0.0101368	FALSE	49.464	8.2453e-47	2	-0.236076	1.43434e-49	2.25933e-48	TRUE
YDR406W	PDR15	9.30052	0.0297572	0.0269263	FALSE	6.11036	7.60488e-05	2	0.0447531	0.997422	1	FALSE
YDR408C	ADE8	7.46152	0.481756	0.182062	FALSE	2.54323	0.0724615	0	0.0196538	0.890344	1	FALSE
YDR409W	SIZ1	9.35924	0.0262529	0.0243357	FALSE	4.13155	0.00409879	1	0.0397228	0.99348	1	FALSE
YDR410C	STE14	10.81	0.000636308	0.00123361	TRUE	56.8813	4.21561e-54	29	0.00156575	0.538978	0.973102	FALSE
YDR411C	DFM1	9.47004	0.0206078	0.0203986	FALSE	5.80245	0.000144033	7	0.0432468	0.996563	1	FALSE
YDR414C	ERD1	15.9009	1.25469e-12	1.12763e-11	TRUE	94.0963	7.39746e-91	93	-0.0487569	0.00115451	0.00469818	TRUE
YDR415C		7.62232	0.413806	0.166391	FALSE	49.3061	1.18108e-46	3	0.0399892	0.993778	1	FALSE
YDR417C		10.7522	0.000753905	0.00143696	TRUE	11.5172	6.93349e-10	37	-0.168872	2.42095e-26	2.43198e-25	TRUE
YDR418W	RPL12B	9.38542	0.0248098	0.0233327	FALSE	5.84305	0.000132591	7	-0.0980618	4.42556e-10	2.80366e-09	TRUE
YDR419W	RAD30	7.50122	0.46476	0.178119	FALSE	2.14748	0.135785	0	0.008321	0.69849	1	FALSE
YDR420W	HKR1	6.87072	0.728544	0.234511	FALSE	2.30313	0.106504	0	0.0222449	0.917782	1	FALSE
YDR421W	ARO80	7.10998	0.632745	0.215372	FALSE	5.75264	0.000159638	1	0.021089	0.906258	1	FALSE
YDR422C	SIP1	7.06763	0.650381	0.219177	FALSE	3.84562	0.00707095	1	0.00366768	0.590655	1	FALSE
YDR423C	CAD1	7.08543	0.642994	0.217823	FALSE	4.65497	0.00147158	1	0.0329087	0.980147	1	FALSE
YDR424C	DYN2	7.75027	0.362071	0.15312	FALSE	2.15886	0.133415	0	-0.0200393	0.105202	0.279834	FALSE
YDR425W	SNX41	7.52677	0.453889	0.175649	FALSE	4.83095	0.00103481	1	-0.0351814	0.0139447	0.0482284	FALSE
YDR426C		7.99499	0.271804	0.128077	FALSE	5.15282	0.000542416	3	-0.0117124	0.232077	0.525293	FALSE
YDR428C	BNA7	7.2883	0.556595	0.198862	FALSE	2.50117	0.0775977	0	-0.00731893	0.32368	0.67857	FALSE
YDR430C	CYM1	9.2293	0.0345419	0.0300868	FALSE	8.83271	2.36904e-07	8	-0.0649138	2.48419e-05	0.000121738	TRUE
YDR431W		7.54612	0.44569	0.17391	FALSE	6.97387	1.24772e-05	1	-0.099586	2.42121e-10	1.55085e-09	TRUE
YDR432W	NPL3	9.95621	0.00653948	0.00840402	TRUE	12.6611	5.63008e-11	16	-0.544744	2.28494e-254	4.23262e-252	TRUE
YDR433W		14.7949	1.98326e-10	1.34573e-09	TRUE	51.7296	4.87364e-49	83	0.0267253	0.952573	1	FALSE
YDR435C	PPM1	10.2957	0.00271136	0.00418607	TRUE	9.04978	1.48661e-07	33	0.0245557	0.937575	1	FALSE
YDR436W	PPZ2	7.65077	0.402084	0.163372	FALSE	3.71756	0.00901032	1	0.0168285	0.85355	1	FALSE
YDR438W	THI74	9.19019	0.0374397	0.0318551	FALSE	7.62504	3.14183e-06	3	0.0345997	0.984709	1	FALSE
YDR439W	LRS4	9.5555	0.0170118	0.017543	FALSE	5.4946	0.000270989	8	-0.0708491	4.75406e-06	2.45715e-05	TRUE
YDR440W	DOT1	7.72559	0.371844	0.155475	FALSE	3.41985	0.0156751	0	-0.00608478	0.351862	0.721964	FALSE
YDR441C	APT2	8.42281	0.149157	0.0869498	FALSE	2.60522	0.0654505	0	-0.0139965	0.190847	0.449777	FALSE
YDR442W		14.6558	3.66323e-10	2.3673e-09	TRUE	23.0305	5.65027e-21	98	-0.149239	5.4231e-21	4.82969e-20	TRUE
YDR443C	SSN2	9.15573	0.0401622	0.0336442	FALSE	15.2215	1.97395e-13	5	-0.0776374	6.10078e-07	3.35145e-06	TRUE
YDR444W		7.36168	0.52484	0.191415	FALSE	3.07387	0.0292405	0	0.0540139	0.999632	1	FALSE
YDR445C		7.6413	0.405975	0.164461	FALSE	2.82942	0.0448181	0	0.019724	0.891166	1	FALSE
YDR446W	ECM11	8.30396	0.178437	0.0987454	FALSE	3.84906	0.00702602	1	0.0309938	0.973634	1	FALSE
YDR447C	RPS17B	10.794	0.000667009	0.00128761	TRUE	5.87679	0.000123617	5	-0.0735773	2.12689e-06	1.12311e-05	TRUE
YDR448W	ADA2	11.3922	0.000105465	0.000254219	TRUE	21.623	1.30826e-19	22	-0.541431	2.59562e-251	4.6232e-249	TRUE
YDR450W	RPS18A	8.28536	0.183354	0.100415	FALSE	3.984	0.00543691	3	-0.218577	8.67058e-43	1.2317e-41	TRUE
YDR451C	YHP1	6.80842	0.751611	0.238917	FALSE	3.08728	0.0285395	0	0.0157453	0.837463	1	FALSE
YDR452W	PPN1	6.16695	0.924927	0.272279	FALSE	1.89257	0.197591	0	0.0252563	0.942777	1	FALSE
YDR453C	TSA2	8.59669	0.112801	0.0711888	FALSE	3.95186	0.00577841	1	0.0312229	0.974497	1	FALSE
YDR455C		10.653	0.00100451	0.00185722	TRUE	9.86727	2.53152e-08	27	-0.00904991	0.285826	0.617824	FALSE
YDR456W	NHX1	7.04769	0.6586	0.220414	FALSE	5.09179	0.000613797	2	-0.0325958	0.020813	0.0695418	FALSE
YDR457W	TOM1	6.99973	0.678119	0.22419	FALSE	3.03652	0.0312521	0	-0.069134	7.77055e-06	3.95444e-05	TRUE
YDR458C	HEH2	9.73019	0.0113419	0.0128481	FALSE	7.32335	5.97067e-06	9	0.0328351	0.979925	1	FALSE
YDR459C	PFA5	11.0904	0.000273077	0.000596762	TRUE	10.577	5.41183e-09	32	0.0266418	0.952055	1	FALSE
YDR461W	MFA1	12.4605	2.64454e-06	9.17872e-06	TRUE	110.035	1.2245e-106	15	0.0221707	0.917076	1	FALSE
YDR462W	MRPL28	15.3218	1.84961e-11	1.45935e-10	TRUE	37.9802	1.52915e-35	98	-0.167732	5.15646e-26	5.10247e-25	TRUE
YDR463W	STP1	8.93778	0.0615278	0.0458532	FALSE	9.76833	3.14156e-08	14	-0.0087235	0.292801	0.62689	FALSE
YDR465C	RMT2	10.4843	0.00161869	0.00272883	TRUE	7.3238	5.96511e-06	8	0.0324681	0.978784	1	FALSE
YDR466W	PKH3	7.65222	0.401493	0.163181	FALSE	4.81477	0.00106933	1	0.0459491	0.997959	1	FALSE
YDR467C		11.5577	6.14858e-05	0.000157141	TRUE	16.7136	7.2797e-15	29	0.0325897	0.979168	1	FALSE
YDR469W	SDC1	10.6157	0.00111782	0.00203077	TRUE	5.27451	0.000423428	11	-0.0346493	0.0151717	0.0521991	FALSE
YDR470C	UGO1	9.70056	0.0121645	0.0135648	FALSE	8.70908	3.09124e-07	11	-0.478786	4.77891e-197	5.0298e-195	TRUE
YDR471W	RPL27B	9.68871	0.0125082	0.0138456	FALSE	3.74912	0.00849337	1	-0.0625776	4.59383e-05	0.000219546	TRUE
YDR476C		7.69328	0.384796	0.159014	FALSE	4.05546	0.00474093	1	0.038922	0.992505	1	FALSE
YDR477W	SNF1	8.21027	0.204128	0.106875	FALSE	5.25122	0.000444046	4
YDR479C	PEX29	9.68871	0.012508	0.0138456	FALSE	2.58031	0.0681884	0	0.0318876	0.976868	1	FALSE
YDR480W	DIG2	8.4762	0.137191	0.0820412	FALSE	26.4737	2.52727e-24	2	0.022864	0.923498	1	FALSE
YDR481C	PHO8	7.11331	0.631348	0.21503	FALSE	3.51691	0.0131183	0	0.0181819	0.872099	1	FALSE
YDR482C	CWC21	7.86523	0.318066	0.141383	FALSE	2.74229	0.0520271	0	-0.00727922	0.324572	0.679825	FALSE
YDR484W	VPS52	9.17667	0.0384881	0.0326244	FALSE	6.5072	3.32812e-05	5	-0.175004	3.80392e-28	3.99455e-27	TRUE
YDR485C	VPS72	12.0039	1.35412e-05	4.06563e-05	TRUE	11.9559	2.64784e-10	19	-0.0455425	0.0022108	0.00864714	TRUE
YDR486C	VPS60	7.98101	0.276599	0.129508	FALSE	2.86645	0.0420237	0	-0.0191017	0.116267	0.303855	FALSE
YDR488C	PAC11	7.79474	0.34474	0.148504	FALSE	3.88618	0.0065479	1	-0.00334291	0.417251	0.815051	FALSE
YDR490C	PKH1	9.67506	0.0129145	0.0141797	FALSE	3.1026	0.0277694	0	-0.0120601	0.225497	0.513158	FALSE
YDR491C		11.2788	0.000151538	0.000353352	TRUE	8.59309	3.96598e-07	22	0.0222746	0.918063	1	FALSE
YDR492W	IZH1	6.81384	0.749639	0.238711	FALSE	2.28695	0.109226	0	0.0188437	0.880548	1	FALSE
YDR493W	MZM1	13.6202	2.94951e-08	1.42955e-07	TRUE	78.3989	2.59164e-75	22	0.0398116	0.993581	1	FALSE
YDR494W	RSM28	7.05897	0.653956	0.219618	FALSE	5.17038	0.000523412	4	0.0246056	0.937958	1	FALSE
YDR495C	VPS3	10.8928	0.000497558	0.00100353	TRUE	14.9746	3.40791e-13	28	-0.335686	4.95322e-98	1.68665e-96	TRUE
YDR496C	PUF6	7.83382	0.329826	0.144621	FALSE	11.1291	1.6209e-09	1	-0.0581273	0.000140096	0.000635442	TRUE
YDR497C	ITR1	6.47219	0.857984	0.259207	FALSE	2.36792	0.0961518	0	-0.145812	3.99719e-20	3.51252e-19	TRUE
YDR500C	RPL37B	9.03128	0.051428	0.0403191	FALSE	5.36038	0.000356006	3	-0.0714291	4.01622e-06	2.08044e-05	TRUE
YDR501W	PLM2	10.7307	0.000802613	0.00151913	TRUE	9.38178	7.24074e-08	25	0.0345709	0.98464	1	FALSE
YDR502C	SAM2	8.88973	0.0673204	0.0491445	FALSE	7.83949	1.99133e-06	4	0.0200725	0.895176	1	FALSE
YDR503C	LPP1	10.0954	0.00459229	0.00635231	TRUE	7.06959	1.01978e-05	7	0.0291737	0.965875	1	FALSE
YDR504C	SPG3	9.14874	0.0407342	0.0339974	FALSE	5.17752	0.000515635	6	0.0378011	0.990926	1	FALSE
YDR505C	PSP1	16.5713	5.03007e-14	5.1714e-13	TRUE	37.9311	1.70486e-35	103	0.0115082	0.764011	1	FALSE
YDR506C	GMC1	10.0731	0.00486403	0.00666759	TRUE	10.2487	1.10585e-08	19	-0.000984058	0.475479	0.897288	FALSE
YDR507C	GIN4	13.3138	1.01259e-07	4.65824e-07	TRUE	49.2032	1.48798e-46	30	-0.132882	4.98467e-17	3.98687e-16	TRUE
YDR508C	GNP1	8.61121	0.110099	0.0699504	FALSE	3.76088	0.00830469	1	0.026624	0.951944	1	FALSE
YDR509W		6.69541	0.790957	0.246252	FALSE	2.74187	0.0520654	0	0.0455995	0.997814	1	FALSE
YDR511W	SDH7	8.11933	0.231269	0.115557	FALSE	5.0157	0.000715474	1	-0.0251742	0.0578142	0.16765	FALSE
YDR512C	EMI1	8.85547	0.0717158	0.0516037	FALSE	9.77703	3.08238e-08	17	-0.049242	0.00104329	0.00427943	TRUE
YDR513W	GRX2	8.72592	0.090464	0.0607046	FALSE	4.94097	0.000830774	2	0.0241501	0.934399	1	FALSE
YDR514C		7.35103	0.529453	0.192595	FALSE	6.35937	4.53435e-05	7	-0.0325043	0.0211011	0.0704537	FALSE
YDR515W	SLF1	6.37437	0.882554	0.263579	FALSE	2.8422	0.0438396	0	0.00367268	0.590776	1	FALSE
YDR516C	EMI2	7.69422	0.384414	0.158904	FALSE	2.64145	0.0616204	0	0.0260311	0.948126	1	FALSE
YDR517W	GRH1	9.15041	0.0405965	0.0339034	FALSE	4.16087	0.00387136	2	-0.00935571	0.279364	0.607102	FALSE
YDR518W	EUG1	7.99748	0.270955	0.127925	FALSE	9.63623	4.17753e-08	3	-0.16197	2.18194e-24	2.06637e-23	TRUE
YDR519W	FPR2	6.43489	0.867704	0.261057	FALSE	5.01865	0.00071117	1	0.0263837	0.950424	1	FALSE
YDR520C	URC2	8.26598	0.188573	0.102134	FALSE	4.65153	0.00148129	3	0.0294671	0.96724	1	FALSE
YDR521W		8.42842	0.147865	0.0864116	FALSE	4.33647	0.00275231	3
YDR522C	SPS2	6.75231	0.771567	0.2421	FALSE	2.83878	0.0441018	0	-0.0218308	0.0862165	0.235279	FALSE
YDR523C	SPS1	14.8227	1.75345e-10	1.20181e-09	TRUE	23.1858	3.99122e-21	69
YDR524C	AGE1	7.19943	0.594838	0.20743	FALSE	2.04778	0.157819	0	-0.028408	0.0379076	0.116258	FALSE
YDR525W	API2	10.9651	0.000400403	0.00083086	TRUE	12.6205	6.14719e-11	8	-0.0363273	0.01159	0.0406924	FALSE
YDR525W-A	SNA2	7.2836	0.558627	0.199344	FALSE	12.8265	3.91573e-11	1	-0.0198103	0.107831	0.285514	FALSE
YDR528W	HLR1	8.70797	0.0933403	0.062185	FALSE	3.97447	0.00553606	2	0.00932261	0.71994	1	FALSE
YDR529C	QCR7	10.7907	0.000673455	0.00129821	TRUE	3.95371	0.00575783	2	-0.0483563	0.00125444	0.00507362	TRUE
YDR530C	APA2	8.34242	0.168557	0.094809	FALSE	2.71987	0.0540596	0	-0.0161611	0.156231	0.382807	FALSE
YDR532C	KRE28	31.0147	3.23162e-51	1.0964e-48	TRUE	357.933	0	171	-0.32733	2.54354e-93	7.90545e-92	TRUE
YDR533C	HSP31	9.70227	0.0121155	0.0135435	FALSE	6.0199	9.18197e-05	1	0.00989891	0.731937	1	FALSE
YDR534C	FIT1	9.26922	0.0317844	0.0281923	FALSE	3.84605	0.00706549	1	0.00249569	0.561976	1	FALSE
YDR535C		9.61333	0.0149048	0.0159143	FALSE	8.6546	3.47625e-07	2	-0.0169252	0.145067	0.362355	FALSE
YDR536W	STL1	7.1241	0.626813	0.214159	FALSE	3.85309	0.00697049	2	-0.0318227	0.023355	0.0770897	FALSE
YDR537C		9.35753	0.0263497	0.0244087	FALSE	9.92555	2.23075e-08	8	0.0199976	0.894323	1	FALSE
YDR538W	PAD1	6.96445	0.692233	0.227353	FALSE	4.05745	0.00472326	3	0.000872122	0.521735	0.954624	FALSE
YDR539W	FDC1	6.95192	0.697188	0.228152	FALSE	2.68196	0.0575958	0	0.00429838	0.6059	1	FALSE
YDR540C	IRC4	6.93706	0.703029	0.229344	FALSE	5.64549	0.000198697	2	-0.0130686	0.207024	0.478408	FALSE
YDR541C		7.73114	0.369636	0.154702	FALSE	4.13586	0.00406505	1	-0.00588485	0.35651	0.73053	FALSE
YEL001C	IRC22	7.60833	0.419607	0.167532	FALSE	7.66361	2.89463e-06	2	-0.00521661	0.372198	0.754002	FALSE
YEL003W	GIM4	10.5181	0.0014728	0.00255917	TRUE	13.7745	4.83776e-12	31	-0.0147852	0.177724	0.424903	FALSE
YEL004W	YEA4	6.73204	0.778575	0.243736	FALSE	4.95093	0.000814116	1	0.0269879	0.954174	1	FALSE
YEL005C	VAB2	9.90068	0.007507	0.0092531	TRUE	9.10956	1.30605e-07	2	0.0150348	0.826307	1	FALSE
YEL006W	YEA6	10.3591	0.00228464	0.0036476	TRUE	15.6089	8.39368e-14	17	0.0200643	0.895083	1	FALSE
YEL007W	MIT1	8.11234	0.233446	0.116349	FALSE	6.88125	1.51702e-05	27	0.057866	0.999851	1	FALSE
YEL008W		8.52374	0.12714	0.0780432	FALSE	3.88679	0.0065411	1	-0.0498011	0.000927342	0.00384469	TRUE
YEL009C	GCN4	6.51993	0.844913	0.256572	FALSE	4.77847	0.00114951	1	-0.300504	5.35041e-79	1.34662e-77	TRUE
YEL010W		7.92218	0.297288	0.135384	FALSE	4.52896	0.00188916	3	0.0153011	0.830544	1	FALSE
YEL011W	GLC3	6.90768	0.714441	0.231786	FALSE	2.77614	0.049115	0	0.0191309	0.884089	1	FALSE
YEL012W	UBC8	6.97767	0.686971	0.226172	FALSE	4.8567	0.000982724	1	0.0293663	0.966776	1	FALSE
YEL013W	VAC8	10.8145	0.000627899	0.00121905	TRUE	4.68565	0.0013848	4	-0.23025	2.96321e-47	4.4554e-46	TRUE
YEL014C		7.71869	0.374593	0.156033	FALSE	5.81958	0.000139169	4	0.00928197	0.719084	1	FALSE
YEL015W	EDC3	15.2402	2.68324e-11	2.03429e-10	TRUE	39.1523	1.07878e-36	103	-0.0192889	0.113994	0.299606	FALSE
YEL016C	NPP2	8.57654	0.116632	0.0731087	FALSE	5.88828	0.00012072	4	0.000735299	0.518327	0.950267	FALSE
YEL017C-A	PMP2	7.47544	0.475783	0.180603	FALSE	4.903	0.000896379	2	0.0046757	0.614945	1	FALSE
YEL017W	GTT3	8.29069	0.181935	0.100001	FALSE	3.52253	0.0129809	0	0.00396099	0.597763	1	FALSE
YEL018W	EAF5	6.37602	0.882163	0.263565	FALSE	3.11276	0.02727	0
YEL020C	PXP1	7.30165	0.550824	0.197765	FALSE	3.04045	0.0310294	0	0.00577134	0.640841	1	FALSE
YEL023C		7.47702	0.475109	0.180511	FALSE	7.1852	8.00738e-06	2	0.00163384	0.540667	0.97438	FALSE
YEL024W	RIP1	8.06746	0.247706	0.120793	FALSE	2.85483	0.0428812	0	-0.136675	6.58607e-18	5.42706e-17	TRUE
YEL025C		7.83024	0.331181	0.144975	FALSE	2.8313	0.0446756	0	-0.00738242	0.322255	0.676809	FALSE
YEL027W	VMA3	11.9381	1.70137e-05	4.9654e-05	TRUE	8.74142	2.88412e-07	35	-0.206561	1.9748e-38	2.62795e-37	TRUE
YEL028W		7.35653	0.527069	0.192012	FALSE	2.55615	0.070942	0	-0.0170079	0.143892	0.360002	FALSE
YEL029C	BUD16	10.1675	0.0038089	0.0055048	TRUE	7.79455	2.19256e-06	17	-0.517146	1.73901e-229	2.44041e-227	TRUE
YEL030W	ECM10	8.31484	0.175602	0.0977469	FALSE	2.87115	0.0417054	0	-0.00697019	0.33155	0.691003	FALSE
YEL031W	SPF1	8.75358	0.0861662	0.0587909	FALSE	3.9322	0.00599941	1	-0.158156	2.42379e-23	2.27218e-22	TRUE
YEL033W	MTC7	9.75894	0.0105918	0.0121813	FALSE	7.6709	2.85094e-06	11	-0.0905617	7.5641e-09	4.60912e-08	TRUE
YEL036C	ANP1	27.8869	2.3098e-42	2.41124e-40	TRUE	101.989	1.18133e-98	191	-0.420013	3.49831e-152	2.41801e-150	TRUE
YEL037C	RAD23	10.4395	0.00183296	0.00304094	TRUE	7.24162	7.09929e-06	20	-0.0245666	0.0623411	0.179429	FALSE
YEL038W	UTR4	8.49133	0.133931	0.0808525	FALSE	3.27971	0.0202436	0	-0.0454905	0.00223346	0.00872105	TRUE
YEL039C	CYC7	9.47419	0.0204191	0.0202859	FALSE	5.45555	0.000293435	7	0.00681387	0.664898	1	FALSE
YEL040W	UTR2	7.23607	0.57912	0.204016	FALSE	4.93598	0.000839184	5	0.00684736	0.66566	1	FALSE
YEL041W	YEF1	7.11248	0.631695	0.215069	FALSE	5.20036	0.000492404	1	-0.011006	0.245765	0.551424	FALSE
YEL042W	GDA1	10.8169	0.00062346	0.00121216	TRUE	8.87137	2.18023e-07	16	-0.0246891	0.0614069	0.177402	FALSE
YEL043W		8.63347	0.106053	0.0680476	FALSE	7.41418	4.91886e-06	2	-0.0198841	0.106979	0.283584	FALSE
YEL044W	IES6	28.1843	3.43044e-43	3.8795e-41	TRUE	5363.92	0	155	-0.0675584	1.20857e-05	6.09681e-05	TRUE
YEL045C		10.924	0.000453262	0.000923597	TRUE	9.19681	1.08203e-07	18	-0.789504	0	0	TRUE
YEL046C	GLY1	13.2037	1.56534e-07	7.01089e-07	TRUE	21.8781	7.39447e-20	44	-0.0618722	5.50885e-05	0.000260056	TRUE
YEL047C	FRD1	8.78267	0.0818228	0.0567419	FALSE	23.0541	5.35881e-21	15	-0.00221493	0.444949	0.852528	FALSE
YEL048C	TCA17	6.39134	0.878506	0.262775	FALSE	2.59267	0.0668039	0	-0.0104834	0.256165	0.568424	FALSE
YEL049W	PAU2	8.87584	0.0690755	0.0501024	FALSE	5.86857	0.000125726	3	0.000458052	0.511419	0.941418	FALSE
YEL050C	RML2	9.94592	0.00670971	0.00855795	TRUE	3.02997	0.0316079	0	-0.0328025	0.0201747	0.0675553	FALSE
YEL051W	VMA8	8.86868	0.0699944	0.0506876	FALSE	4.83686	0.00102261	3	-0.439508	2.04768e-166	1.66365e-164	TRUE
YEL052W	AFG1	9.55008	0.0172223	0.0177062	FALSE	4.49161	0.0020325	6	0.00194162	0.548294	0.981849	FALSE
YEL053C	MAK10	8.021	0.263006	0.125589	FALSE	3.41731	0.0157447	0	-0.0266458	0.04792	0.142818	FALSE
YEL054C	RPL12A	10.5789	0.00124101	0.00221892	TRUE	6.76534	1.93405e-05	8	-0.193983	3.94301e-34	4.81796e-33	TRUE
YEL056W	HAT2	8.10257	0.236505	0.117567	FALSE	32.5993	2.72405e-30	5	0.013019	0.792087	1	FALSE
YEL057C	SDD1	9.71179	0.0118467	0.0133308	FALSE	8.43721	5.53858e-07	6	-0.0452795	0.00232765	0.00905827	TRUE
YEL059W	HHY1	13.1112	2.24932e-07	9.72141e-07	TRUE	8.16706	9.90109e-07	40	-0.181873	3.05129e-30	3.40494e-29	TRUE
YEL060C	PRB1	7.37677	0.518309	0.190054	FALSE	3.63921	0.0104398	0	0.0113844	0.76162	1	FALSE
YEL061C	CIN8	11.8949	1.97477e-05	5.67784e-05	TRUE	12.2834	1.28751e-10	55	-0.0653675	2.19939e-05	0.00010824	TRUE
YEL062W	NPR2	8.96658	0.0582571	0.0442902	FALSE	4.391	0.00247198	3	-0.133155	4.31691e-17	3.46475e-16	TRUE
YEL063C	CAN1	6.85055	0.736111	0.235884	FALSE	7.69081	2.73076e-06	4	0.0130231	0.792161	1	FALSE
YEL064C	AVT2	9.37671	0.0252824	0.0236923	FALSE	7.42735	4.78206e-06	4	-0.0328883	0.0199145	0.0667325	FALSE
YEL065W	SIT1	7.51564	0.458615	0.176648	FALSE	3.81354	0.00752012	2	0.00531361	0.630093	1	FALSE
YEL066W	HPA3	8.78266	0.0818251	0.0567419	FALSE	3.0737	0.0292502	0	0.00264154	0.565566	1	FALSE
YEL067C		6.80564	0.752619	0.238973	FALSE	2.60893	0.0650463	0	-0.00443085	0.390918	0.782815	FALSE
YEL068C		6.87422	0.727221	0.234349	FALSE	7.24418	7.06357e-06	1	-0.0107337	0.251156	0.560261	FALSE
YEL071W	DLD3	8.44864	0.143276	0.0842821	FALSE	6.78503	1.85623e-05	2	-0.0271642	0.0447761	0.134386	FALSE
YEL072W	RMD6	7.61608	0.416389	0.166935	FALSE	6.72755	2.09341e-05	3	-0.00238917	0.440649	0.847093	FALSE
YER001W	MNN1	7.4674	0.479231	0.181402	FALSE	5.89871	0.000118155	3	0.000474444	0.511828	0.941707	FALSE
YER002W	NOP16	7.64806	0.403198	0.163727	FALSE	5.68157	0.000184633	1	-0.0217355	0.0871579	0.237149	FALSE
YER004W	FMP52	7.42568	0.497179	0.185616	FALSE	1.97117	0.176437	0	0.0103668	0.741484	1	FALSE
YER005W	YND1	9.51127	0.0187971	0.0189801	FALSE	4.76778	0.00117433	2	0.0216959	0.912449	1	FALSE
YER007C-A	TMA20	8.19249	0.209266	0.108982	FALSE	5.712	0.000173469	5	-0.0731888	2.3891e-06	1.25584e-05	TRUE
YER007W	PAC2	8.82206	0.076222	0.0541287	FALSE	5.69983	0.000177732	8	-0.000137958	0.49656	0.925008	FALSE
YER010C		8.15096	0.221584	0.112794	FALSE	3.18033	0.0241948	0	-0.00179225	0.455405	0.866824	FALSE
YER011W	TIR1	6.63606	0.810223	0.24984	FALSE	3.68838	0.00951882	1	0.00146005	0.536354	0.969877	FALSE
YER014C-A	BUD25	8.35366	0.165745	0.0937601	FALSE	3.94815	0.00581891	1	-0.30611	6.85352e-82	1.81364e-80	TRUE
YER014W	HEM14	10.6146	0.0011213	0.00203436	TRUE	18.1212	3.18415e-16	43
YER016W	BIM1	10.8887	0.000503679	0.00101265	TRUE	19.1773	3.04864e-17	21	-0.0790858	3.84924e-07	2.15809e-06	TRUE
YER017C	AFG3	8.02879	0.260402	0.124838	FALSE	15.1089	2.53211e-13	5	-0.087661	2.14094e-08	1.27349e-07	TRUE
YER019C-A	SBH2	8.13997	0.224921	0.11377	FALSE	5.50286	0.000266354	3	-0.00153902	0.461685	0.875538	FALSE
YER019W	ISC1	8.74722	0.0871405	0.0593661	FALSE	5.85116	0.00013035	5	-0.359841	2.59456e-112	1.09231e-110	TRUE
YER020W	GPA2	8.45509	0.141834	0.0836876	FALSE	2.31327	0.104764	0	-0.121612	1.47217e-14	1.09432e-13	TRUE
YER024W	YAT2	6.69665	0.790546	0.246252	FALSE	21.5962	1.3895e-19	1	-0.00442804	0.390985	0.782815	FALSE
YER027C	GAL83	7.62804	0.41144	0.165735	FALSE	6.62345	2.60626e-05	4	0.0133184	0.797409	1	FALSE
YER028C	MIG3	7.38405	0.515162	0.189361	FALSE	2.93902	0.0370913	0
YER030W	CHZ1	8.35424	0.165601	0.09373	FALSE	7.01397	1.14679e-05	6	-0.0263522	0.0497775	0.147391	FALSE
YER031C	YPT31	7.76273	0.357179	0.151768	FALSE	13.1641	1.86139e-11	3	0.0214527	0.910006	1	FALSE
YER032W	FIR1	8.26372	0.189187	0.102281	FALSE	5.19119	0.000501719	5	-0.0132994	0.202927	0.472001	FALSE
YER033C	ZRG8	10.9221	0.000455736	0.000924474	TRUE	7.84556	1.96559e-06	11	-0.0111885	0.242188	0.545005	FALSE
YER034W		8.94568	0.0606162	0.0453732	FALSE	5.462	0.000289595	3	-0.0162579	0.154786	0.380071	FALSE
YER035W	EDC2	10.3707	0.00221357	0.00356626	TRUE	10.5318	5.97195e-09	4	0.00580855	0.64171	1	FALSE
YER037W	PHM8	10.4898	0.00159411	0.00270756	TRUE	29.1396	6.5195e-27	16	0.00308725	0.576502	1	FALSE
YER038W-A	FMP49	8.97622	0.0571941	0.0436789	FALSE	3.60877	0.0110502	0	0.00184467	0.545893	0.980694	FALSE
YER039C	HVG1	8.63191	0.106333	0.0680678	FALSE	3.99795	0.00529553	1	0.00141481	0.535231	0.968754	FALSE
YER039C-A		7.73651	0.367508	0.154333	FALSE	4.2667	0.00315069	3	-0.00177305	0.455881	0.867373	FALSE
YER040W	GLN3	11.8416	2.37065e-05	6.73049e-05	TRUE	12.9562	2.9496e-11	35	-0.331714	8.88493e-96	2.89761e-94	TRUE
YER041W	YEN1	7.91674	0.299243	0.135859	FALSE	3.88191	0.00659997	1	0.00347621	0.585998	1	FALSE
YER042W	MXR1	8.2731	0.186643	0.101479	FALSE	3.89751	0.0064091	3	-0.00166198	0.458635	0.870803	FALSE
YER044C	ERG28	15.6094	4.91289e-12	4.04074e-11	TRUE	62.1983	2.48694e-59	58
YER044C-A	MEI4	7.47755	0.474879	0.180511	FALSE	4.36097	0.00262472	2	0.00430918	0.60616	1	FALSE
YER045C	ACA1	9.27597	0.0313378	0.0279239	FALSE	5.44875	0.000297488	4	-0.009531	0.275692	0.60138	FALSE
YER046W	SPO73	7.93483	0.292773	0.133867	FALSE	20.5337	1.48149e-18	1	0.0500447	0.999119	1	FALSE
YER046W-A		8.02236	0.262552	0.125437	FALSE	4.70935	0.00131996	1	-5.59208e-05	0.498606	0.926582	FALSE
YER047C	SAP1	7.15446	0.61399	0.211107	FALSE	3.10066	0.0278671	0	-0.0146836	0.179382	0.427764	FALSE
YER048C	CAJ1	8.25938	0.190373	0.102618	FALSE	6.07385	8.21023e-05	5	-0.0182165	0.127449	0.326809	FALSE
YER049W	TPA1	7.07733	0.646362	0.218419	FALSE	4.04724	0.00481688	1	-0.016237	0.155097	0.380399	FALSE
YER050C	RSM18	8.57423	0.117079	0.0733212	FALSE	3.27507	0.0204141	0	-0.196379	6.26927e-35	7.80457e-34	TRUE
YER051W	JHD1	7.44392	0.489323	0.183745	FALSE	2.18694	0.127866	0	-0.00114513	0.471472	0.891178	FALSE
YER052C	HOM3	8.17816	0.213465	0.110527	FALSE	3.28466	0.0200656	0	-0.280577	3.79976e-69	8.45994e-68	TRUE
YER053C	PIC2	10.1549	0.00393606	0.00565247	TRUE	15.7267	6.46979e-14	11	-0.00790113	0.310716	0.658247	FALSE
YER054C	GIP2	8.00868	0.267153	0.126721	FALSE	3.00165	0.0332405	0	-0.0105486	0.254855	0.566876	FALSE
YER055C	HIS1	10.7183	0.000832135	0.00157063	TRUE	10.9702	2.29034e-09	5
YER056C	FCY2	8.93288	0.0620995	0.046129	FALSE	14.2881	1.55697e-12	4	-0.0386256	0.0078871	0.0283801	FALSE
YER056C-A	RPL34A	8.91681	0.0640039	0.047283	FALSE	19.1099	3.54108e-17	8	-0.201423	1.21474e-36	1.55831e-35	TRUE
YER057C	HMF1	9.04905	0.0496733	0.0393067	FALSE	5.25199	0.000443366	14	-0.195557	1.18117e-34	1.46256e-33	TRUE
YER058W	PET117	8.54453	0.122922	0.0761715	FALSE	3.51649	0.0131286	0	-0.100612	1.60512e-10	1.03962e-09	TRUE
YER059W	PCL6	9.22755	0.0346678	0.0301204	FALSE	57.0996	2.57102e-54	7	-0.0177046	0.134247	0.340657	FALSE
YER060W	FCY21	9.17909	0.0382986	0.0324841	FALSE	5.86016	0.000127961	4	-0.00460655	0.386708	0.777952	FALSE
YER060W-A	FCY22	8.58057	0.115858	0.0726907	FALSE	10.4318	7.41678e-09	5	-0.188867	1.85729e-32	2.18858e-31	TRUE
YER061C	CEM1	7.65594	0.399969	0.1629	FALSE	5.29816	0.000403646	4	-0.202164	6.7459e-37	8.70202e-36	TRUE
YER062C	GPP2	8.77499	0.0829521	0.0572617	FALSE	3.58362	0.0115857	0	-0.0176519	0.134961	0.342092	FALSE
YER063W	THO1	7.89966	0.30542	0.137701	FALSE	3.30208	0.0194442	0	0.0590942	0.999889	1	FALSE
YER064C	VHR2	7.75223	0.3613	0.152898	FALSE	2.45453	0.083698	0	-0.00829447	0.302088	0.642614	FALSE
YER065C	ICL1	10.7655	0.000725102	0.00138791	TRUE	5.17807	0.000515088	3	-0.00441264	0.391355	0.782879	FALSE
YER066C-A		10.9732	0.000390747	0.000815811	TRUE	10.9028	2.65587e-09	26	-0.00875541	0.292116	0.625712	FALSE
YER066W	RRT13	7.01021	0.673886	0.22349	FALSE	2.21614	0.122195	0	0.0121796	0.776738	1	FALSE
YER067C-A		8.03223	0.259257	0.124632	FALSE	3.80535	0.00763594	1	-0.0144093	0.183905	0.436526	FALSE
YER067W	RGI1	7.88421	0.311065	0.139505	FALSE	4.25585	0.0032192	1	0.00244953	0.560838	0.99894	FALSE
YER068C-A		8.08016	0.243619	0.119441	FALSE	3.64448	0.0103362	0	-0.127705	7.22297e-16	5.61234e-15	TRUE
YER068W	MOT2	8.40118	0.154212	0.0891309	FALSE	4.86956	0.000957866	1	-0.0252726	0.0571066	0.16591	FALSE
YER069W	ARG5,6	7.90902	0.302026	0.136625	FALSE	3.84423	0.00708975	1	-0.224414	5.41205e-45	7.83225e-44	TRUE
YER070W	RNR1	21.0357	2.63211e-24	8.11818e-23	TRUE	76.6501	1.38495e-73	126	-0.444628	2.92669e-170	2.50991e-168	TRUE
YER071C	TDA2	8.07516	0.245222	0.119797	FALSE	4.74007	0.00124182	3	-0.0163154	0.153933	0.378526	FALSE
YER072W	VTC1	7.09933	0.637202	0.216455	FALSE	2.46187	0.082689	0	0.0231489	0.926024	1	FALSE
YER073W	ALD5	8.35314	0.165873	0.0937932	FALSE	4.31746	0.00285528	2	-0.0184679	0.1242	0.320259	FALSE
YER074W	RPS24A	11.5008	7.41257e-05	0.000186633	TRUE	7.07512	1.00777e-05	23	-0.208895	2.93942e-39	3.98026e-38	TRUE
YER075C	PTP3	7.16026	0.611531	0.210516	FALSE	2.28818	0.109029	0	0.0389807	0.992581	1	FALSE
YER077C	MRX1	8.99592	0.055073	0.0425378	FALSE	4.15044	0.00394925	1	-0.0111586	0.242772	0.546031	FALSE
YER078C	ICP55	6.66955	0.799477	0.247764	FALSE	5.8568	0.000128835	1	-0.0149246	0.175465	0.420934	FALSE
YER079W		8.68837	0.0965632	0.0635523	FALSE	5.89566	0.000118874	1	0.066157	0.999982	1	FALSE
YER080W	AIM9	7.37247	0.520173	0.190429	FALSE	2.77388	0.0493074	0	0.0635645	0.999964	1	FALSE
YER081W	SER3	6.85081	0.736015	0.235884	FALSE	4.10591	0.00430577	1	-0.105133	2.50245e-11	1.66746e-10	TRUE
YER083C	GET2	9.35982	0.0262204	0.0243342	FALSE	7.47582	4.31632e-06	21	-0.192256	1.46373e-33	1.75156e-32	TRUE
YER084W		9.46369	0.0209002	0.0205803	FALSE	5.20272	0.000490044	3	0.0438516	0.996935	1	FALSE
YER085C		11.2778	0.000151987	0.000353791	TRUE	8.86462	2.21059e-07	19	0.0814281	1	1	FALSE
YER086W	ILV1	10.4064	0.00200764	0.00328258	TRUE	35.5714	3.45426e-33	9	-0.0780069	5.42856e-07	3.00714e-06	TRUE
YER087W	AIM10	8.47574	0.137291	0.0820412	FALSE	8.51728	4.66533e-07	2
YER088C	DOT6	6.64147	0.808508	0.249367	FALSE	7.40959	4.96798e-06	1	-0.000949299	0.476344	0.898188	FALSE
YER089C	PTC2	7.91622	0.29943	0.135859	FALSE	5.2308	0.000462888	1	0.0320454	0.977403	1	FALSE
YER090W	TRP2	7.06488	0.651518	0.219396	FALSE	3.16571	0.0248335	0	-0.335224	9.09455e-98	3.05195e-96	TRUE
YER091C	MET6	7.04164	0.661083	0.22082	FALSE	2.95383	0.0361414	0	-0.00928383	0.280877	0.60896	FALSE
YER091C-A		6.90582	0.715159	0.231963	FALSE	3.86053	0.0068763	1	-0.00781121	0.312704	0.660644	FALSE
YER092W	IES5	7.54632	0.445605	0.17391	FALSE	4.2089	0.0035263	3	-0.168661	2.7849e-26	2.79153e-25	TRUE
YER093C-A	AIM11	9.23747	0.0339616	0.0297732	FALSE	9.68691	3.7426e-08	9	-0.00858717	0.295738	0.631135	FALSE
YER095W	RAD51	17.9277	5.55448e-17	7.39012e-16	TRUE	54.5809	7.64971e-52	93	-0.118678	5.97426e-14	4.36385e-13	TRUE
YER096W	SHC1	8.79045	0.0806915	0.0561496	FALSE	4.66702	0.0014375	3	0.00386921	0.595542	1	FALSE
YER097W		12.0746	1.0571e-05	3.23102e-05	TRUE	7.08617	9.85346e-06	25	-0.0115113	0.23593	0.532712	FALSE
YER098W	UBP9	10.8332	0.000594097	0.00116341	TRUE	12.0896	1.97441e-10	20	-0.0123502	0.220091	0.501843	FALSE
YER101C	AST2	8.90379	0.0655822	0.0481086	FALSE	4.51905	0.00192554	4	-0.0388762	0.00755438	0.0273102	FALSE
YER103W	SSA4	9.41156	0.0234383	0.0223999	FALSE	3.57596	0.0117534	0	-0.243245	1.69391e-52	2.8422e-51	TRUE
YER106W	MAM1	9.56902	0.016497	0.0172082	FALSE	6.17932	6.59281e-05	6	-0.0087583	0.292054	0.625712	FALSE
YER108C		6.82091	0.74706	0.238267	FALSE	3.05563	0.0301967	0	-0.0892542	1.21379e-08	7.30956e-08	TRUE
YER109C	FLO8	8.86249	0.0707962	0.0510774	FALSE	5.91219	0.000114894	3	-0.0518958	0.000590382	0.00250831	TRUE
YER110C	KAP123	14.3528	1.3678e-09	7.89883e-09	TRUE	22.5735	1.56671e-20	80	-0.181811	3.18953e-30	3.55065e-29	TRUE
YER111C	SWI4	15.7255	2.85943e-12	2.45601e-11	TRUE	44.6172	4.68185e-42	107	-0.0280214	0.0399439	0.121617	FALSE
YER113C	TMN3	10.3292	0.0024771	0.00388181	TRUE	4.66892	0.00143212	3	-0.0396518	0.00660164	0.0241296	FALSE
YER114C	BOI2	9.2435	0.0335385	0.0294593	FALSE	11.8186	3.57407e-10	10	-0.0884345	1.6273e-08	9.73646e-08	TRUE
YER115C	SPR6	11.6528	4.48605e-05	0.000118443	TRUE	25.955	8.10862e-24	32	-0.049278	0.00103544	0.004251	TRUE
YER116C	SLX8	12.3831	3.50804e-06	1.19917e-05	TRUE	14.7844	5.20181e-13	42	-0.363872	8.60702e-115	3.72515e-113	TRUE
YER117W	RPL23B	7.39987	0.508321	0.187941	FALSE	3.47039	0.0142912	0	-0.0439746	0.00299423	0.0114787	FALSE
YER118C	SHO1	7.81092	0.33853	0.147201	FALSE	3.09768	0.0280171	0	-0.0395774	0.00668817	0.0244073	FALSE
YER119C	AVT6	9.07132	0.0475463	0.0381576	FALSE	3.36076	0.0174769	0	-0.0308725	0.0268325	0.0865931	FALSE
YER119C-A		14.3537	1.3626e-09	7.89883e-09	TRUE	52.0667	2.28558e-49	39	-0.122202	1.10651e-14	8.25163e-14	TRUE
YER120W	SCS2	13.2296	1.41316e-07	6.35026e-07	TRUE	66.1935	2.87826e-63	48	-0.0274269	0.0432475	0.13012	FALSE
YER121W		7.98085	0.276653	0.129508	FALSE	8.16625	9.91709e-07	3	0.0420018	0.995669	1	FALSE
YER122C	GLO3	10.4575	0.00174351	0.00292111	TRUE	3.84181	0.00712309	1	-0.14358	1.43294e-19	1.23805e-18	TRUE
YER123W	YCK3	7.80482	0.340866	0.147555	FALSE	15.4399	1.22103e-13	2	-0.013317	0.202617	0.471842	FALSE
YER124C	DSE1	8.19033	0.209896	0.109175	FALSE	5.69971	0.00017776	4	0.0211561	0.906959	1	FALSE
YER128W	VFA1	8.01161	0.266161	0.126384	FALSE	4.7275	0.00127287	2	0.0135358	0.80122	1	FALSE
YER129W	SAK1	7.65403	0.400752	0.163067	FALSE	3.78527	0.00792876	1	0.0162699	0.845393	1	FALSE
YER130C	COM2	8.02975	0.260082	0.124807	FALSE	4.08245	0.00450351	3	0.0043166	0.606338	1	FALSE
YER131W	RPS26B	9.60108	0.0153305	0.0162688	FALSE	6.15651	6.91161e-05	14	-0.0663382	1.69063e-05	8.38256e-05	TRUE
YER132C	PMD1	6.91941	0.709905	0.230866	FALSE	2.8504	0.043223	0	0.0154438	0.832786	1	FALSE
YER134C		8.35989	0.164199	0.0931966	FALSE	7.80155	2.16047e-06	3	0.0275229	0.9573	1	FALSE
YER135C		7.60997	0.418926	0.167458	FALSE	4.34456	0.00270823	3	0.0321317	0.977691	1	FALSE
YER137C		8.35558	0.165266	0.0936453	FALSE	3.51349	0.0131997	0	-0.00265994	0.433982	0.837055	FALSE
YER139C	RTR1	9.5144	0.0186655	0.0188754	FALSE	7.7329	2.49869e-06	5	-0.0286919	0.0364669	0.112436	FALSE
YER140W	EMP65	9.22754	0.0346684	0.0301204	FALSE	7.7616	2.35121e-06	3	0.000199764	0.504981	0.934679	FALSE
YER141W	COX15	7.50729	0.462173	0.177452	FALSE	5.13385	0.00056347	5	-0.0538258	0.00038395	0.00167112	TRUE
YER142C	MAG1	10.1345	0.00415074	0.00591693	TRUE	4.73814	0.00124628	6	0.020965	0.904955	1	FALSE
YER143W	DDI1	6.71111	0.785697	0.245286	FALSE	2.72527	0.0535596	0	0.015368	0.831598	1	FALSE
YER144C	UBP5	6.1653	0.925214	0.272305	FALSE	2.74027	0.0522011	0	-0.000617655	0.484603	0.909687	FALSE
YER145C	FTR1	8.08834	0.241007	0.118779	FALSE	3.3502	0.0178152	0	-0.0527593	0.00048782	0.00209953	TRUE
YER149C	PEA2	10.6504	0.00101213	0.00186878	TRUE	44.4225	7.27074e-42	18	0.0178688	0.86796	1	FALSE
YER150W	SPI1	9.13891	0.0415503	0.0345938	FALSE	5.08674	0.000619919	5	0.0383636	0.991751	1	FALSE
YER151C	UBP3	14.5973	4.73345e-10	3.03005e-09	TRUE	14.3371	1.3954e-12	64	-0.309688	9.16271e-84	2.49603e-82	TRUE
YER152C		8.22192	0.20081	0.105907	FALSE	5.75829	0.000157805	3	0.035143	0.98597	1	FALSE
YER153C	PET122	9.22901	0.0345632	0.0300868	FALSE	7.106	9.45629e-06	12	-0.0490063	0.00109604	0.00446808	TRUE
YER154W	OXA1	8.43606	0.14612	0.0855838	FALSE	4.10882	0.00428134	3	-0.0606418	7.52889e-05	0.000351474	TRUE
YER155C	BEM2	21.0084	3.07183e-24	9.26387e-23	TRUE	39.6444	3.52188e-37	168	-0.0410972	0.00510588	0.0190381	FALSE
YER156C		8.10554	0.235572	0.117232	FALSE	3.03333	0.0314235	0	-0.175764	2.25013e-28	2.38452e-27	TRUE
YER158C		9.6093	0.0150436	0.0160122	FALSE	36.8716	1.83834e-34	8	0.00995111	0.733011	1	FALSE
YER161C	SPT2	7.32672	0.539976	0.195125	FALSE	6.37326	4.40596e-05	1	-0.00993077	0.267407	0.58718	FALSE
YER162C	RAD4	8.74191	0.0879585	0.0597734	FALSE	7.18419	8.02253e-06	11	0.0303639	0.971135	1	FALSE
YER163C	GCG1	7.74484	0.364212	0.153721	FALSE	2.9764	0.0347401	0	0.029057	0.96532	1	FALSE
YER164W	CHD1	7.74468	0.364276	0.153721	FALSE	3.03302	0.0314396	0	-0.029517	0.0325322	0.10214	FALSE
YER166W	DNF1	9.3997	0.0240525	0.0227943	FALSE	4.7144	0.00130694	2	0.0195344	0.888938	1	FALSE
YER167W	BCK2	10.6572	0.000992681	0.00184038	TRUE	12.3973	1.00145e-10	47	0.040822	0.994635	1	FALSE
YER169W	RPH1	9.88076	0.00788448	0.00962223	TRUE	7.27914	6.5605e-06	4	-0.122596	9.1372e-15	6.8249e-14	TRUE
YER170W	ADK2	7.05367	0.656142	0.220034	FALSE	3.45496	0.0147018	0	0.00323107	0.580019	1	FALSE
YER173W	RAD24	7.55864	0.440408	0.172488	FALSE	2.44924	0.0844201	0	-0.0125994	0.215505	0.493573	FALSE
YER174C	GRX4	5.90891	0.960763	0.279195	FALSE	1.54886	0.31238	0	0.00275404	0.568331	1	FALSE
YER175C	TMT1	9.71389	0.0117879	0.0132867	FALSE	3.85698	0.00692031	1	0.0173341	0.86068	1	FALSE
YER176W	ECM32	8.04477	0.25511	0.123177	FALSE	5.98286	9.91557e-05	3	0.0414772	0.995234	1	FALSE
YER177W	BMH1	8.41901	0.150037	0.0873479	FALSE	5.60141	0.000217605	1	-0.073835	1.96845e-06	1.0442e-05	TRUE
YER178W	PDA1	7.88553	0.310581	0.139334	FALSE	3.72448	0.00889636	1	-0.114409	4.32187e-13	3.06033e-12	TRUE
YER179W	DMC1	6.34969	0.888282	0.26494	FALSE	2.37456	0.0951558	0	0.0274318	0.956781	1	FALSE
YER180C	ISC10	7.52671	0.453914	0.175649	FALSE	3.21545	0.0227126	0	0.0203638	0.898444	1	FALSE
YER181C		6.54808	0.836878	0.254816	FALSE	2.42727	0.0874595	0	0.0152221	0.829295	1	FALSE
YER182W	FMP10	9.86663	0.00816261	0.00983782	TRUE	8.56634	4.20024e-07	42	0.00593134	0.644573	1	FALSE
YER183C	FAU1	7.07423	0.647646	0.218595	FALSE	7.60765	3.25922e-06	2	0.0201101	0.895601	1	FALSE
YER184C	TOG1	8.10194	0.236703	0.117622	FALSE	7.05109	1.06087e-05	1	0.0017668	0.543964	0.97905	FALSE
YER185W	PUG1	6.69538	0.790969	0.246252	FALSE	2.672	0.0585579	0	0.0342496	0.983847	1	FALSE
YER186C		7.35232	0.528891	0.192478	FALSE	7.6668	2.87558e-06	1	0.0277366	0.9585	1	FALSE
YER187W		8.08794	0.241135	0.118779	FALSE	4.47206	0.00211321	3	0.0151417	0.828017	1	FALSE
YER188W		8.19781	0.207721	0.108421	FALSE	5.1672	0.000526831	1	-0.0276961	0.0417255	0.126212	FALSE
YFL001W	DEG1	13.0584	2.76346e-07	1.16831e-06	TRUE	61.3931	1.50812e-58	68	0.0342935	0.983957	1	FALSE
YFL003C	MSH4	8.55524	0.12079	0.075125	FALSE	5.61252	0.000212614	2
YFL004W	VTC2	8.93459	0.0619002	0.0460476	FALSE	6.36099	4.51974e-05	17	0.0252557	0.942773	1	FALSE
YFL010C	WWM1	14.4979	7.30119e-10	4.5038e-09	TRUE	34.2006	7.46113e-32	46	0.0267322	0.952616	1	FALSE
YFL011W	HXT10	7.40111	0.507784	0.187871	FALSE	2.58081	0.0681346	0	-0.0217967	0.0865527	0.236058	FALSE
YFL012W		10.3524	0.00232638	0.0036882	TRUE	8.51333	4.70552e-07	8
YFL013C	IES1	8.62888	0.106877	0.0683191	FALSE	4.39303	0.00246256	2
YFL014W	HSP12	8.32689	0.1725	0.0964158	FALSE	3.3482	0.0178792	0	-0.0373522	0.00978449	0.0347751	FALSE
YFL015C		6.82533	0.745442	0.237919	FALSE	7.36111	5.50647e-06	1	-0.0163974	0.152721	0.376396	FALSE
YFL016C	MDJ1	9.41834	0.0230938	0.0221957	FALSE	7.28516	6.47806e-06	5
YFL018C	LPD1	7.17904	0.603542	0.209261	FALSE	1.88853	0.198703	0	-0.103983	4.04448e-11	2.67954e-10	TRUE
YFL019C		7.96203	0.283187	0.13109	FALSE	2.34877	0.0990661	0	0.0809706	1	1	FALSE
YFL020C	PAU5	7.24336	0.575986	0.203558	FALSE	2.327	0.102545	0	-0.00932463	0.280018	0.608149	FALSE
YFL021W	GAT1	6.60328	0.820424	0.252001	FALSE	4.44774	0.00221501	1	-0.00440495	0.391539	0.782909	FALSE
YFL023W	BUD27	14.3751	1.2426e-09	7.26862e-09	TRUE	28.1147	6.47722e-26	57	-0.0285038	0.0374167	0.115012	FALSE
YFL025C	BST1	10.553	0.00133507	0.00236307	TRUE	7.0012	1.17855e-05	12	-0.0303683	0.0288467	0.0921303	FALSE
YFL026W	STE2	7.18651	0.600357	0.208479	FALSE	15.956	3.88719e-14	2	-0.0179163	0.131406	0.335469	FALSE
YFL027C	GYP8	10.8845	0.000510127	0.00102258	TRUE	9.60422	4.47601e-08	19	-0.023518	0.0707978	0.20032	FALSE
YFL028C	CAF16	10.397	0.00205969	0.00335959	TRUE	9.42117	6.64671e-08	28	-0.0237642	0.0687372	0.19529	FALSE
YFL030W	AGX1	6.98817	0.682767	0.22517	FALSE	2.79533	0.0475301	0	0.0092439	0.718281	1	FALSE
YFL031W	HAC1	9.60277	0.0152713	0.0162291	FALSE	20.3297	2.33381e-18	6	-0.0330115	0.0195458	0.065687	FALSE
YFL032W		8.94592	0.0605893	0.0453732	FALSE	11.2324	1.29478e-09	9	-0.00367058	0.409275	0.805846	FALSE
YFL033C	RIM15	10.6718	0.000951816	0.00177431	TRUE	8.46244	5.24722e-07	20	-0.0231461	0.074	0.207819	FALSE
YFL034W	MIL1	8.67303	0.0991463	0.0646876	FALSE	6.16058	6.85399e-05	13	-0.0174935	0.137121	0.34681	FALSE
YFL036W	RPO41	8.94598	0.0605813	0.0453732	FALSE	6.81376	1.74936e-05	2	-0.167524	5.9153e-26	5.81608e-25	TRUE
YFL040W		9.52004	0.0184305	0.0187214	FALSE	4.0323	0.00495683	1	-0.0357692	0.0126899	0.0442522	FALSE
YFL041W	FET5	6.69586	0.79081	0.246252	FALSE	2.61437	0.0644768	0	-0.0433525	0.00336892	0.0128513	FALSE
YFL044C	OTU1	7.78124	0.349963	0.149915	FALSE	2.97841	0.034615	0	-0.0450645	0.00242729	0.00942417	TRUE
YFL046W	FMP32	8.14888	0.222214	0.112945	FALSE	3.93356	0.00598522	1	-0.0184208	0.124805	0.321274	FALSE
YFL047W	RGD2	7.45491	0.484595	0.182626	FALSE	2.63389	0.0624072	0	-0.0268101	0.0469052	0.140231	FALSE
YFL048C	EMP47	7.1292	0.624668	0.213641	FALSE	3.72665	0.00885752	1	-0.00424019	0.3955	0.787796	FALSE
YFL049W	SWP82	6.46895	0.858845	0.259253	FALSE	2.11213	0.143209	0	-0.0365404	0.0111924	0.0393562	FALSE
YFL050C	ALR2	8.73067	0.0897131	0.0604523	FALSE	4.49748	0.00200939	1	-0.0145803	0.181077	0.431182	FALSE
YFL051C		7.59057	0.427008	0.169391	FALSE	9.35754	7.63148e-08	2	-0.0225255	0.0795884	0.220571	FALSE
YFL052W	ZNF1	7.1184	0.62921	0.214762	FALSE	13.0032	2.66097e-11	1	-0.0515465	0.000637265	0.00268777	TRUE
YFL053W	DAK2	8.42124	0.14952	0.087124	FALSE	4.66629	0.00143957	3	-0.0263279	0.0499341	0.147744	FALSE
YFL054C	AQY3	7.93505	0.292693	0.133867	FALSE	4.44033	0.00224748	1	-0.0230117	0.0751845	0.210508	FALSE
YFL055W	AGP3	7.16126	0.611105	0.210516	FALSE	8.77734	2.67063e-07	2	-0.0239649	0.0670918	0.191319	FALSE
YFL056C	AAD6	9.02002	0.0525668	0.0409516	FALSE	12.234	1.4361e-10	1	-0.0258336	0.0531989	0.155852	FALSE
YFL063W		10.3658	0.00224296	0.00359797	TRUE	8.53096	4.5312e-07	9	0.0753257	0.999999	1	FALSE
YFR001W	LOC1	11.008	0.000351495	0.00074205	TRUE	10.5435	5.8225e-09	38	-0.398024	6.68473e-137	3.59965e-135	TRUE
YFR006W		6.78764	0.759094	0.240004	FALSE	1.66943	0.267905	0	-0.0339757	0.0168568	0.0575693	FALSE
YFR007W	YFH7	7.94024	0.29085	0.133303	FALSE	3.96957	0.00558841	1	-0.0561343	0.000225409	0.00100275	TRUE
YFR008W	FAR7	6.73045	0.779122	0.243833	FALSE	2.87126	0.0416999	0	0.0447009	0.997395	1	FALSE
YFR009W	GCN20	10.6043	0.00115465	0.00208099	TRUE	6.79403	1.82268e-05	3	-0.285326	1.96358e-71	4.50165e-70	TRUE
YFR010W	UBP6	10.8015	0.000652426	0.00126305	TRUE	8.57856	4.09259e-07	34	-0.0279413	0.040377	0.122775	FALSE
YFR011C	MIC19	8.72779	0.0901678	0.0605812	FALSE	3.7163	0.00902962	2	0.0301141	0.970091	1	FALSE
YFR012W	DCV1	7.81298	0.337744	0.146906	FALSE	8.46257	5.24661e-07	1	-0.0260281	0.0518946	0.152781	FALSE
YFR013W	IOC3	7.13205	0.623464	0.213283	FALSE	7.55239	3.66509e-06	3
YFR014C	CMK1	8.30126	0.179144	0.0989878	FALSE	5.3349	0.000374583	2	-0.0315553	0.0242931	0.0795624	FALSE
YFR015C	GSY1	9.05045	0.0495376	0.039268	FALSE	2.88032	0.0410521	0	-0.0227773	0.0772838	0.215282	FALSE
YFR016C		10.487	0.00160637	0.00271647	TRUE	16.528	1.09665e-14	11	-0.0525061	0.000516046	0.0022087	TRUE
YFR017C	IGD1	11.2867	0.00014779	0.0003458	TRUE	18.5597	1.2028e-16	33	-0.032438	0.021312	0.0710042	FALSE
YFR018C		8.30162	0.179048	0.0989753	FALSE	6.30099	5.12295e-05	5	-0.0331642	0.0190972	0.0643662	FALSE
YFR019W	FAB1	15.2412	2.67134e-11	2.03429e-10	TRUE	18.1407	3.04721e-16	59	-0.0147708	0.177958	0.425245	FALSE
YFR020W	CSS2	9.69531	0.0123155	0.0136769	FALSE	58.8096	5.24213e-56	2	-0.0450178	0.00244941	0.00950018	TRUE
YFR021W	ATG18	8.67426	0.0989368	0.0646442	FALSE	3.19397	0.0236087	0	-0.049567	0.000974373	0.00402168	TRUE
YFR022W	ROG3	7.78752	0.347528	0.149188	FALSE	3.02335	0.0319802	0	-0.0270399	0.0455144	0.136337	FALSE
YFR023W	PES4	7.97186	0.279765	0.130345	FALSE	2.62429	0.0634004	0	-0.0526914	0.000495249	0.00212755	TRUE
YFR025C	HIS2	8.68256	0.0975354	0.063919	FALSE	4.87293	0.000951317	2	0.0727503	0.999997	1	FALSE
YFR026C	ULI1	8.13267	0.227154	0.114087	FALSE	2.83865	0.0441118	0	-0.0151277	0.172207	0.414711	FALSE
YFR030W	MET10	8.50703	0.13061	0.0795723	FALSE	7.8235	2.06069e-06	2	0.0350632	0.98579	1	FALSE
YFR031C-A	RPL2A	10.7571	0.000743181	0.00142051	TRUE	37.9572	1.60927e-35	11	-0.0500159	0.000886027	0.0036866	TRUE
YFR032C	RRT5	6.3803	0.881149	0.263391	FALSE	2.05908	0.155159	0	0.00586604	0.643051	1	FALSE
YFR032C-A	RPL29	5.28821	0.994943	0.286582	FALSE	2.0689	0.152924	0	-0.0490941	0.0010761	0.00439457	TRUE
YFR033C	QCR6	6.36212	0.885421	0.264203	FALSE	22.6075	1.45156e-20	1	-0.0274287	0.0432373	0.13012	FALSE
YFR034C	PHO4	7.21236	0.589302	0.206117	FALSE	3.4866	0.0138713	0	0.00119145	0.52968	0.96533	FALSE
YFR035C		8.28579	0.183238	0.100392	FALSE	4.58578	0.00169012	2	-0.0185144	0.123606	0.319073	FALSE
YFR036W	CDC26	11.0153	0.000343797	0.000729005	TRUE	11.5157	6.95415e-10	39	-0.0853598	4.77759e-08	2.77604e-07	TRUE
YFR038W	IRC5	5.83712	0.967878	0.280302	FALSE	3.193	0.0236484	0	0.0107055	0.748282	1	FALSE
YFR039C	OSW7	8.40197	0.154026	0.0890611	FALSE	6.08925	7.94831e-05	4
YFR040W	SAP155	7.24551	0.57506	0.20339	FALSE	2.13336	0.138689	0	0.0142198	0.812927	1	FALSE
YFR041C	ERJ5	5.72985	0.976578	0.28246	FALSE	2.4236	0.0879847	0	-0.0237836	0.0685768	0.195073	FALSE
YFR043C	IRC6	7.46508	0.480227	0.181585	FALSE	10.5203	6.12329e-09	3	0.00923221	0.718035	1	FALSE
YFR044C	DUG1	8.89703	0.0664132	0.0485868	FALSE	4.94703	0.000820674	2	-0.00165756	0.458744	0.870803	FALSE
YFR045W		8.79064	0.0806647	0.0561496	FALSE	6.43077	3.90576e-05	6	0.0545747	0.999676	1	FALSE
YFR046C	CNN1	8.60912	0.110484	0.0701623	FALSE	9.82848	2.75456e-08	2	-0.0220341	0.0842356	0.230825	FALSE
YFR047C	BNA6	11.0691	0.000291584	0.000632117	TRUE	13.5886	7.28351e-12	23	-0.00356347	0.411878	0.807798	FALSE
YFR048W	RMD8	9.90363	0.00745246	0.00919654	TRUE	8.53834	4.46214e-07	8	-0.0330657	0.0193855	0.0652905	FALSE
YFR049W	YMR31	9.17155	0.0388923	0.032844	FALSE	5.69338	0.000180147	11	-0.00728114	0.324529	0.679825	FALSE
YFR053C	HXK1	6.80202	0.753929	0.239221	FALSE	3.25383	0.0211997	0	-0.015318	0.169189	0.40936	FALSE
YFR054C		9.53984	0.0176259	0.0180255	FALSE	3.42244	0.0156012	0	-0.0104931	0.25597	0.568424	FALSE
YFR055W	IRC7	7.59924	0.423391	0.168457	FALSE	9.82577	2.76979e-08	8	0.00177717	0.544221	0.979132	FALSE
YFR056C		8.47938	0.1365	0.0820039	FALSE	5.04078	0.000680059	1	-0.0137586	0.194919	0.456816	FALSE
YFR057W		6.88906	0.721584	0.233378	FALSE	4.42309	0.00232418	1	-0.0094451	0.277488	0.604729	FALSE
YGL002W	ERP6	8.04623	0.254631	0.123061	FALSE	9.24159	9.81669e-08	4	-0.0192307	0.114697	0.300772	FALSE
YGL003C	CDH1	12.4014	3.28303e-06	1.12509e-05	TRUE	8.7497	2.83362e-07	14	-0.112798	8.95446e-13	6.28305e-12	TRUE
YGL004C	RPN14	7.23784	0.578361	0.203961	FALSE	2.5375	0.0731573	0	0.069674	0.999993	1	FALSE
YGL005C	COG7	7.47137	0.477529	0.180868	FALSE	3.0806	0.0288936	0	0.00185702	0.546199	0.980786	FALSE
YGL006W	PMC1	8.28148	0.184391	0.100707	FALSE	2.53371	0.0735984	0	0.0725012	0.999997	1	FALSE
YGL007W	BRP1	7.55345	0.442595	0.173058	FALSE	3.51244	0.0132244	0	-0.123134	7.02716e-15	5.26582e-14	TRUE
YGL009C	LEU1	8.12294	0.230153	0.115254	FALSE	3.40508	0.0161072	0	0.0507862	0.999249	1	FALSE
YGL010W	MPO1	7.83941	0.327719	0.143883	FALSE	3.29811	0.0195837	0	0.0653999	0.999978	1	FALSE
YGL012W	ERG4	9.82551	0.00902348	0.0106484	FALSE	4.93013	0.000849064	2	-0.172106	2.7575e-27	2.81898e-26	TRUE
YGL013C	PDR1	9.49153	0.0196457	0.0196905	FALSE	5.22806	0.000465441	2	0.0351706	0.986031	1	FALSE
YGL014W	PUF4	7.73639	0.367555	0.154333	FALSE	4.46519	0.00214171	3	0.0336009	0.982138	1	FALSE
YGL015C		9.7907	0.00981522	0.0114434	FALSE	36.1558	9.26078e-34	6	0.0598465	0.999908	1	FALSE
YGL016W	KAP122	8.09893	0.237654	0.117922	FALSE	6.77436	1.89838e-05	4	-0.101028	1.35762e-10	8.83025e-10	TRUE
YGL017W	ATE1	7.60734	0.420019	0.167599	FALSE	2.56401	0.0700389	0	0.0263878	0.95045	1	FALSE
YGL019W	CKB1	8.38294	0.15857	0.0907988	FALSE	3.5534	0.0122564	0	-0.081883	1.54653e-07	8.77693e-07	TRUE
YGL020C	GET1	9.56935	0.0164846	0.0172082	FALSE	3.19769	0.0234493	0	-0.200296	2.95626e-36	3.76112e-35	TRUE
YGL021W	ALK1	7.25277	0.571931	0.202494	FALSE	5.65894	0.000193262	2	0.0499371	0.999099	1	FALSE
YGL023C	PIB2	7.51996	0.456778	0.176305	FALSE	3.83367	0.00723462	1	-0.0841832	7.14616e-08	4.09577e-07	TRUE
YGL024W		10.9513	0.000417501	0.000863698	TRUE	7.44846	4.57573e-06	12	-0.404462	2.7276e-141	1.54043e-139	TRUE
YGL025C	PGD1	12.1093	9.35666e-06	2.90568e-05	TRUE	5.32118	0.000385301	9	-0.347165	1.07609e-104	4.01884e-103	TRUE
YGL026C	TRP5	7.27624	0.561807	0.199972	FALSE	2.89645	0.039953	0	0.0389999	0.992605	1	FALSE
YGL027C	CWH41	8.22597	0.199661	0.105684	FALSE	3.78641	0.00791153	2	0.0581019	0.999859	1	FALSE
YGL028C	SCW11	8.00178	0.269492	0.127568	FALSE	4.30665	0.0029148	3	0.10468	1	1	FALSE
YGL029W	CGR1	7.76164	0.357605	0.151768	FALSE	5.28021	0.000418556	2	0.00397417	0.598082	1	FALSE
YGL031C	RPL24A	9.41479	0.0232738	0.0223371	FALSE	10.5475	5.77224e-09	3	-0.0352176	0.0138645	0.0479871	FALSE
YGL032C	AGA2	6.89739	0.718398	0.232624	FALSE	2.32686	0.102569	0	0.0554974	0.999738	1	FALSE
YGL033W	HOP2	13.9671	7.03396e-09	3.67142e-08	TRUE	35.32	6.06248e-33	89	0.1414	1	1	FALSE
YGL034C		8.75791	0.0855093	0.058372	FALSE	6.4341	3.87887e-05	4	0.0734346	0.999998	1	FALSE
YGL035C	MIG1	8.11412	0.232891	0.116153	FALSE	7.23459	7.20602e-06	7	0.076834	0.999999	1	FALSE
YGL036W		6.95648	0.695388	0.227837	FALSE	4.69061	0.00137124	1	0.0510577	0.999291	1	FALSE
YGL037C	PNC1	7.9249	0.296314	0.135026	FALSE	2.78213	0.0486111	0	0.0660675	0.999982	1	FALSE
YGL038C	OCH1	18.5875	1.77485e-18	2.76854e-17	TRUE	49.2228	1.42516e-46	93	-0.222679	2.4818e-44	3.55827e-43	TRUE
YGL039W		8.06629	0.248086	0.120845	FALSE	3.7762	0.00806828	1	0.058462	0.999871	1	FALSE
YGL041C		6.36368	0.885057	0.264152	FALSE	5.5139	0.000260244	1	0.061954	0.999946	1	FALSE
YGL042C		8.10165	0.236795	0.117625	FALSE	4.33982	0.00273425	2	-0.0509155	0.000730754	0.00306811	TRUE
YGL043W	DST1	8.53168	0.125518	0.0774341	FALSE	3.95009	0.0057979	1	-0.116798	1.44015e-13	1.03401e-12	TRUE
YGL049C	TIF4632	7.84468	0.325738	0.143384	FALSE	5.05175	0.000665203	2	0.0532942	0.999567	1	FALSE
YGL050W	TYW3	6.85238	0.735428	0.235801	FALSE	2.13122	0.139158	0	0.0507935	0.99925	1	FALSE
YGL051W	MST27	7.36699	0.522541	0.190987	FALSE	11.5649	6.24007e-10	6	0.0437083	0.99685	1	FALSE
YGL053W	PRM8	7.58256	0.430358	0.170074	FALSE	2.71254	0.0547129	0	0.0649529	0.999975	1	FALSE
YGL054C	ERV14	10.5467	0.00135932	0.00239264	TRUE	15.2052	2.04519e-13	27	0.0652574	0.999977	1	FALSE
YGL056C	SDS23	6.39739	0.877041	0.262683	FALSE	2.67861	0.0579032	0	0.0707455	0.999995	1	FALSE
YGL057C	GEP7	8.02393	0.262024	0.125355	FALSE	3.46375	0.0144649	0	0.0792177	1	1	FALSE
YGL058W	RAD6	12.8085	7.21753e-07	2.85563e-06	TRUE	9.58023	4.71643e-08	60	-0.417192	3.54862e-150	2.34766e-148	TRUE
YGL059W	PKP2	7.46029	0.482282	0.18221	FALSE	2.82457	0.0451823	0	0.0481461	0.99869	1	FALSE
YGL060W	YBP2	8.24139	0.195337	0.104428	FALSE	3.04787	0.0306171	0	0.0365294	0.988787	1	FALSE
YGL062W	PYC1	7.0285	0.666455	0.221839	FALSE	4.2083	0.00353046	1	0.00184241	0.545837	0.980694	FALSE
YGL063W	PUS2	7.26589	0.566274	0.201016	FALSE	7.34539	5.6945e-06	1	0.036965	0.989565	1	FALSE
YGL064C	MRH4	7.02087	0.66956	0.222327	FALSE	3.12848	0.0265234	0	-0.252595	1.90628e-56	3.42169e-55	TRUE
YGL066W	SGF73	9.58116	0.0160464	0.0168558	FALSE	31.4092	3.95096e-29	11	-0.167615	5.5698e-26	5.49973e-25	TRUE
YGL067W	NPY1	11.6093	5.18432e-05	0.00013556	TRUE	7.08451	9.88588e-06	15	0.0707241	0.999995	1	FALSE
YGL070C	RPB9	15.8059	1.96235e-12	1.71812e-11	TRUE	75.8109	9.2716e-73	102	-0.25254	2.01299e-56	3.58545e-55	TRUE
YGL071W	AFT1	8.50435	0.131172	0.0797669	FALSE	3.29507	0.0196886	0	-0.202785	4.11715e-37	5.32585e-36	TRUE
YGL072C		14.4014	1.10942e-09	6.60342e-09	TRUE	21.0475	4.73066e-19	53	-0.154094	2.96174e-22	2.71063e-21	TRUE
YGL076C	RPL7A	11.8388	2.39406e-05	6.76704e-05	TRUE	14.2457	1.70972e-12	18	-0.326908	4.36334e-93	1.34711e-91	TRUE
YGL077C	HNM1	7.3084	0.547906	0.197276	FALSE	87.9296	9.68506e-85	1	0.0748276	0.999999	1	FALSE
YGL078C	DBP3	9.57124	0.0164137	0.0171477	FALSE	6.53267	3.15457e-05	6	-0.0471424	0.00160749	0.00642301	TRUE
YGL079W	KXD1	6.11872	0.932964	0.273636	FALSE	1.89899	0.195731	0	0.0638755	0.999967	1	FALSE
YGL080W	MPC1	8.19245	0.209277	0.108982	FALSE	2.67306	0.0584604	0	0.000208187	0.505191	0.934694	FALSE
YGL081W		6.76607	0.76675	0.241202	FALSE	4.75232	0.00121155	1	0.0656683	0.99998	1	FALSE
YGL082W		7.9517	0.286807	0.132298	FALSE	20.1602	3.40159e-18	1	0.0595796	0.999902	1	FALSE
YGL083W	SCY1	7.4811	0.473359	0.180177	FALSE	2.51742	0.0755655	0	0.0628781	0.999958	1	FALSE
YGL084C	GUP1	13.064	2.70361e-07	1.14657e-06	TRUE	15.3573	1.46279e-13	26	-0.0909088	6.66426e-09	4.07153e-08	TRUE
YGL085W	LCL3	6.46502	0.859888	0.259471	FALSE	1.91818	0.190487	0	0.0489601	0.998893	1	FALSE
YGL086W	MAD1	7.79353	0.345208	0.148629	FALSE	3.98639	0.00541335	1	0.046099	0.998019	1	FALSE
YGL087C	MMS2	8.49209	0.133769	0.0807908	FALSE	5.09199	0.000613582	3	0.03579	0.987353	1	FALSE
YGL088W		7.57672	0.432805	0.170792	FALSE	3.71748	0.00901145	1	-0.152364	8.43108e-22	7.64077e-21	TRUE
YGL089C	MF(ALPHA)2	10.879	0.000518569	0.00103644	TRUE	12.5296	7.51893e-11	9	0.0684614	0.999991	1	FALSE
YGL090W	LIF1	8.40445	0.15344	0.088836	FALSE	3.42102	0.0156421	0	0.0743162	0.999998	1	FALSE
YGL094C	PAN2	7.56645	0.437119	0.171848	FALSE	2.14412	0.136448	0	0.117101	1	1	FALSE
YGL095C	VPS45	9.85743	0.00834844	0.0100262	FALSE	3.34454	0.0179958	0	0.0338071	0.982697	1	FALSE
YGL096W	TOS8	8.0581	0.250747	0.121704	FALSE	4.62801	0.00155253	3	0.0292658	0.966308	1	FALSE
YGL101W		7.71625	0.375569	0.156248	FALSE	3.48804	0.0138329	0	0.054346	0.999659	1	FALSE
YGL104C	VPS73	6.99511	0.679979	0.224578	FALSE	4.35449	0.0026578	1	0.0577261	0.999846	1	FALSE
YGL105W	ARC1	11.5706	5.89329e-05	0.000152048	TRUE	14.4456	1.09805e-12	17	-0.251713	4.56092e-56	8.09257e-55	TRUE
YGL107C	RMD9	6.66632	0.800525	0.248033	FALSE	2.65328	0.060443	0	-0.239944	3.86881e-51	6.28647e-50	TRUE
YGL108C		9.21722	0.0354159	0.0306326	FALSE	4.47049	0.00211969	1	0.0745257	0.999998	1	FALSE
YGL109W		8.68589	0.0969769	0.0637766	FALSE	7.38595	5.22247e-06	2	0.0582955	0.999866	1	FALSE
YGL110C	CUE3	7.25319	0.571751	0.202494	FALSE	7.57161	3.51846e-06	1	0.0559868	0.999767	1	FALSE
YGL114W		7.65349	0.400973	0.163067	FALSE	2.7917	0.0478214	0	0.0554748	0.999737	1	FALSE
YGL115W	SNF4	9.41247	0.0233922	0.0223869	FALSE	41.7168	3.28823e-39	16	-0.257036	2.25393e-58	4.20885e-57	TRUE
YGL117W		7.187	0.600147	0.208479	FALSE	3.84811	0.00703735	1	0.0490989	0.998925	1	FALSE
YGL118C		5.85278	0.96642	0.280119	FALSE	3.64703	0.010285	0	0.0492639	0.998961	1	FALSE
YGL121C	GPG1	7.17171	0.606667	0.209773	FALSE	2.39138	0.0926764	0	0.0440942	0.997073	1	FALSE
YGL124C	MON1	11.0943	0.000269885	0.000592213	TRUE	4.54909	0.00181526	7	0.000528335	0.513171	0.94268	FALSE
YGL125W	MET13	6.30762	0.897612	0.266901	FALSE	1.63663	0.279465	0	-0.0859905	3.84171e-08	2.24634e-07	TRUE
YGL126W	SCS3	7.73259	0.369062	0.154637	FALSE	4.15639	0.00390318	1	-0.0333029	0.0186972	0.063248	FALSE
YGL127C	SOH1	9.82973	0.00893139	0.0105918	FALSE	5.52037	0.000256867	5	-0.305522	1.38677e-81	3.64893e-80	TRUE
YGL129C	RSM23	7.86842	0.316883	0.141228	FALSE	5.88773	0.000120849	4	-0.266618	1.20459e-62	2.39419e-61	TRUE
YGL131C	SNT2	6.31721	0.895533	0.266458	FALSE	2.17901	0.129383	0	0.0221544	0.91692	1	FALSE
YGL132W		8.9428	0.0609471	0.0455455	FALSE	8.45508	5.33039e-07	15	0.0379398	0.991136	1	FALSE
YGL133W	ITC1	7.22607	0.583422	0.204799	FALSE	2.66738	0.0590271	0	0.00946066	0.722837	1	FALSE
YGL135W	RPL1B	8.8547	0.0718164	0.0516487	FALSE	11.5597	6.31068e-10	8	-0.0237908	0.0685172	0.195023	FALSE
YGL136C	MRM2	10.4929	0.0015802	0.00269723	TRUE	13.3991	1.10738e-11	42	-0.0265683	0.0484054	0.14388	FALSE
YGL138C		7.04595	0.659314	0.220544	FALSE	3.27863	0.0202823	0	0.0371466	0.989874	1	FALSE
YGL139W	FLC3	6.62214	0.814594	0.250675	FALSE	2.29135	0.108494	0	0.0439171	0.996973	1	FALSE
YGL140C		7.64449	0.404664	0.164094	FALSE	2.48659	0.0794511	0	0.0419243	0.995607	1	FALSE
YGL141W	HUL5	9.9166	0.00721712	0.00900208	TRUE	4.50187	0.0019918	2	0.0146109	0.819426	1	FALSE
YGL143C	MRF1	6.65687	0.803583	0.248601	FALSE	3.34701	0.0179154	0	-0.298137	8.58429e-78	2.10338e-76	TRUE
YGL144C	ROG1	7.21255	0.58922	0.206117	FALSE	3.6729	0.00979473	1	0.0280345	0.960127	1	FALSE
YGL146C	RRT6	6.54174	0.838711	0.25526	FALSE	2.23454	0.118661	0	0.0356093	0.986979	1	FALSE
YGL147C	RPL9A	7.33371	0.53695	0.194539	FALSE	3.36488	0.0173432	0	-0.164411	4.53508e-25	4.34823e-24	TRUE
YGL148W	ARO2	7.75221	0.361305	0.152898	FALSE	4.30704	0.0029126	2	-0.0106118	0.25359	0.564603	FALSE
YGL149W		8.65497	0.102254	0.06608	FALSE	9.24305	9.78595e-08	4	-0.0569538	0.0001857	0.000833309	TRUE
YGL151W	NUT1	8.38578	0.157884	0.0906153	FALSE	2.93726	0.0372035	0	-0.0359423	0.0123395	0.0431277	FALSE
YGL152C		7.38556	0.514506	0.189171	FALSE	2.15263	0.134729	0	0.0535657	0.999593	1	FALSE
YGL153W	PEX14	12.1024	9.58753e-06	2.97057e-05	TRUE	22.2232	3.41962e-20	16	0.0711153	0.999996	1	FALSE
YGL154C	LYS5	6.97708	0.687204	0.226189	FALSE	2.45518	0.0836125	0	-0.0375743	0.0094273	0.0335829	FALSE
YGL154W		8.61352	0.109674	0.0697458	FALSE	5.65846	0.000193439	1
YGL156W	AMS1	7.81788	0.335875	0.146469	FALSE	2.91785	0.0384846	0	0.028454	0.962329	1	FALSE
YGL157W	ARI1	8.22235	0.200685	0.105889	FALSE	3.9315	0.00600731	1	0.0351922	0.986079	1	FALSE
YGL158W	RCK1	7.62878	0.411135	0.165667	FALSE	3.05237	0.0303738	0	0.0197405	0.891357	1	FALSE
YGL159W		7.84061	0.327268	0.143778	FALSE	4.30455	0.00292676	1	0.0329017	0.980126	1	FALSE
YGL160W	AIM14	8.46226	0.140244	0.0829298	FALSE	6.80514	1.78127e-05	4	-0.00831669	0.301604	0.641878	FALSE
YGL161C	YIP5	6.48842	0.85362	0.258355	FALSE	30.0199	9.04487e-28	1	0.0290521	0.965296	1	FALSE
YGL162W	SUT1	8.22924	0.19874	0.105639	FALSE	3.58966	0.0114547	0	0.0508901	0.999265	1	FALSE
YGL163C	RAD54	19.4701	1.57038e-20	3.13403e-19	TRUE	69.1991	3.15928e-66	94	-0.0639511	3.20828e-05	0.000155739	TRUE
YGL164C	YRB30	7.79186	0.345852	0.148717	FALSE	2.82593	0.0450733	0	0.0363776	0.988505	1	FALSE
YGL165C		7.16783	0.608314	0.210063	FALSE	2.66444	0.0593185	0	0.0432916	0.996592	1	FALSE
YGL166W	CUP2	7.77737	0.351464	0.150226	FALSE	2.65745	0.0600259	0	0.0315839	0.975809	1	FALSE
YGL167C	PMR1	12.6011	1.57337e-06	5.818e-06	TRUE	10.9308	2.49558e-09	40	-0.26692	8.78161e-63	1.75292e-61	TRUE
YGL168W	HUR1	12.4307	2.94967e-06	1.01598e-05	TRUE	18.1118	3.25008e-16	28	-0.279894	8.04732e-69	1.77463e-67	TRUE
YGL170C	SPO74	6.85739	0.733554	0.235492	FALSE	2.48602	0.0795247	0	0.0200072	0.894432	1	FALSE
YGL173C	XRN1	19.6618	5.52813e-21	1.13669e-19	TRUE	54.9979	2.99498e-52	154	-0.366271	2.79527e-116	1.22121e-114	TRUE
YGL174W	BUD13	14.6496	3.76403e-10	2.42091e-09	TRUE	44.2513	1.073e-41	78	-0.204477	1.06279e-37	1.39033e-36	TRUE
YGL175C	SAE2	9.67864	0.012807	0.0140959	FALSE	6.5191	3.24593e-05	8	0.011456	0.763004	1	FALSE
YGL176C		6.44711	0.864568	0.260501	FALSE	3.02212	0.0320542	0	0.0263859	0.950438	1	FALSE
YGL177W		8.34301	0.16841	0.0947934	FALSE	3.50188	0.0134886	0	0.0592259	0.999893	1	FALSE
YGL179C	TOS3	7.29838	0.552241	0.197974	FALSE	2.97987	0.0345248	0	0.0258415	0.946855	1	FALSE
YGL180W	ATG1	7.56537	0.437575	0.171974	FALSE	8.74688	2.85095e-07	3	0.0453395	0.9977	1	FALSE
YGL181W	GTS1	8.06106	0.249783	0.121445	FALSE	5.86757	0.00012599	5	0.00707241	0.670765	1	FALSE
YGL194C	HOS2	9.24549	0.0333998	0.0293755	FALSE	6.05917	8.46277e-05	5	-0.042219	0.00416138	0.0157317	FALSE
YGL195W	GCN1	5.84135	0.967489	0.28026	FALSE	1.87875	0.201482	0	-0.340604	7.36805e-101	2.58496e-99	TRUE
YGL196W	DSD1	7.40255	0.507165	0.187821	FALSE	2.5232	0.0748616	0	-0.00722234	0.325852	0.681581	FALSE
YGL197W	MDS3	5.88926	0.962822	0.279434	FALSE	3.24595	0.0215002	0	0.00195454	0.548613	0.981849	FALSE
YGL198W	YIP4	6.69372	0.791522	0.246296	FALSE	3.17765	0.024313	0	0.0316246	0.975953	1	FALSE
YGL199C		7.97191	0.279745	0.130345	FALSE	10.6366	4.75629e-09	1	0.00774148	0.685751	1	FALSE
YGL200C	EMP24	8.9592	0.0590808	0.0447132	FALSE	3.24968	0.0213634	0	0.0213387	0.908843	1	FALSE
YGL202W	ARO8	5.58069	0.985425	0.284473	FALSE	3.09366	0.0282235	0	-0.0226851	0.078122	0.217287	FALSE
YGL203C	KEX1	7.75902	0.358633	0.152093	FALSE	2.69001	0.0568198	0	0.0174023	0.861624	1	FALSE
YGL205W	POX1	8.92523	0.063001	0.0467201	FALSE	3.95606	0.00573281	3	0.024733	0.938925	1	FALSE
YGL206C	CHC1	25.7213	1.97847e-36	1.41314e-34	TRUE	112.934	1.64798e-109	155	-0.0228818	0.0763422	0.213102	FALSE
YGL208W	SIP2	7.2151	0.588128	0.205813	FALSE	3.51056	0.0132689	0	0.0117402	0.768454	1	FALSE
YGL209W	MIG2	8.21054	0.204051	0.106875	FALSE	8.73633	2.91633e-07	3	0.00875428	0.707859	1	FALSE
YGL210W	YPT32	6.9547	0.69609	0.227957	FALSE	2.1264	0.140179	0	-0.0168061	0.146772	0.365037	FALSE
YGL212W	VAM7	10.988	0.00037355	0.000783524	TRUE	9.55519	4.97826e-08	10	-0.13941	1.47808e-18	1.24228e-17	TRUE
YGL213C	SKI8	8.91879	0.0637664	0.0471846	FALSE	4.13344	0.00408469	1	-0.0571628	0.000176676	0.000795902	TRUE
YGL214W		7.08292	0.64404	0.21796	FALSE	5.34284	0.000368758	6	-0.0254277	0.0560044	0.163117	FALSE
YGL215W	CLG1	7.73165	0.369435	0.154692	FALSE	4.23237	0.00336824	2	0.00363547	0.589872	1	FALSE
YGL216W	KIP3	10.1786	0.00369962	0.00536974	TRUE	6.20213	6.28811e-05	3	0.0116154	0.766068	1	FALSE
YGL217C		9.59094	0.0156911	0.0165714	FALSE	7.29855	6.29464e-06	8	0.0440046	0.997023	1	FALSE
YGL218W		10.8807	0.000515944	0.00103272	TRUE	7.16756	8.31168e-06	25	-0.400694	1.03066e-138	5.68214e-137	TRUE
YGL219C	MDM34	7.84834	0.324364	0.143045	FALSE	3.21369	0.0227824	0	-0.298156	8.39853e-78	2.06881e-76	TRUE
YGL220W	BOL2	8.27905	0.185042	0.100851	FALSE	27.459	2.7959e-25	3	-0.264271	1.38564e-61	2.68489e-60	TRUE
YGL221C	NIF3	6.14173	0.929212	0.273193	FALSE	2.30745	0.105761	0	0.00747519	0.679821	1	FALSE
YGL222C	EDC1	6.86052	0.732384	0.235189	FALSE	2.60974	0.0649594	0	0.0118617	0.77076	1	FALSE
YGL223C	COG1	18.9078	3.24287e-19	5.50107e-18	TRUE	42.0995	1.38726e-39	89	-0.0164967	0.15126	0.372996	FALSE
YGL224C	SDT1	6.70288	0.788465	0.245924	FALSE	2.56258	0.0702091	0	0.0326254	0.979279	1	FALSE
YGL226C-A	OST5	12.5791	1.70784e-06	6.23033e-06	TRUE	32.4244	4.03963e-30	78	0.0233504	0.927773	1	FALSE
YGL226W	MTC3	6.28318	0.902784	0.268087	FALSE	4.20504	0.00355278	1	0.0511103	0.999299	1	FALSE
YGL227W	VID30	8.59788	0.112577	0.0711262	FALSE	2.76788	0.0498114	0	0.0223733	0.918993	1	FALSE
YGL228W	SHE10	7.97605	0.278314	0.129989	FALSE	2.80847	0.0464585	0	-0.0106517	0.252791	0.563366	FALSE
YGL229C	SAP4	7.86924	0.316581	0.141186	FALSE	4.04899	0.00480014	3	0.0135582	0.801611	1	FALSE
YGL230C		9.35135	0.0267018	0.024634	FALSE	3.98081	0.00546964	2	0.000881186	0.52196	0.95466	FALSE
YGL231C	EMC4	7.47262	0.476992	0.180816	FALSE	11.9674	2.58165e-10	1	0.0210085	0.905414	1	FALSE
YGL232W	TAN1	9.95907	0.0064929	0.00835207	TRUE	23.807	9.94899e-22	4	-0.0300148	0.0303326	0.0962785	FALSE
YGL234W	ADE5,7	10.4363	0.00184884	0.0030598	TRUE	6.64181	2.50682e-05	6	-0.0544183	0.000335522	0.00146723	TRUE
YGL235W		6.07969	0.938995	0.274814	FALSE	3.73273	0.00875415	1	0.0399799	0.993768	1	FALSE
YGL236C	MTO1	10.7357	0.000790907	0.00150116	TRUE	3.47007	0.0143009	0	0.0145573	0.818545	1	FALSE
YGL237C	HAP2	8.62652	0.107304	0.0685599	FALSE	4.62369	0.00156657	4	-0.0736029	2.11064e-06	1.1158e-05	TRUE
YGL240W	DOC1	12.5461	1.93001e-06	6.94747e-06	TRUE	10.4936	6.48773e-09	26	-0.354831	2.86853e-109	1.15514e-107	TRUE
YGL241W	KAP114	7.96363	0.282628	0.131039	FALSE	5.37056	0.00034868	3	0.00360006	0.589012	1	FALSE
YGL242C		7.44265	0.489868	0.183797	FALSE	6.08581	8.00538e-05	3	-0.0721788	3.22344e-06	1.67916e-05	TRUE
YGL243W	TAD1	9.1972	0.0369056	0.0314995	FALSE	16.6759	7.90592e-15	15	0.0139157	0.807776	1	FALSE
YGL244W	RTF1	7.7236	0.372636	0.155572	FALSE	5.03122	0.000693566	7	-0.314092	4.22513e-86	1.18585e-84	TRUE
YGL246C	RAI1	10.856	0.000555241	0.00110002	TRUE	9.59828	4.53309e-08	27	-0.45388	2.54718e-177	2.31294e-175	TRUE
YGL248W	PDE1	6.86302	0.731446	0.235055	FALSE	2.63864	0.0619096	0	0.0357413	0.987253	1	FALSE
YGL249W	ZIP2	7.96263	0.282976	0.131066	FALSE	3.65474	0.0101362	0	0.00466477	0.614684	1	FALSE
YGL250W	RMR1	6.96901	0.690422	0.226923	FALSE	3.04715	0.0306548	0	-0.00734394	0.323118	0.678007	FALSE
YGL251C	HFM1	9.9378	0.00684687	0.00865965	TRUE	12.3374	1.14246e-10	1	0.00223405	0.555523	0.991378	FALSE
YGL252C	RTG2	10.4928	0.00158072	0.00269723	TRUE	8.87844	2.14709e-07	14	-0.538956	4.83485e-249	8.29267e-247	TRUE
YGL253W	HXK2	11.8485	2.31549e-05	6.58768e-05	TRUE	31.2152	6.11708e-29	32	-0.135207	1.45135e-17	1.18749e-16	TRUE
YGL254W	FZF1	9.04918	0.049661	0.0393067	FALSE	3.2084	0.0230003	0	-0.00575017	0.359653	0.735952	FALSE
YGL255W	ZRT1	7.03244	0.664845	0.221412	FALSE	4.49559	0.00201657	1	-0.00669858	0.337732	0.700733	FALSE
YGL256W	ADH4	8.71331	0.0924765	0.0617916	FALSE	6.95523	1.29715e-05	3	0.00870026	0.706699	1	FALSE
YGL257C	MNT2	7.00489	0.676038	0.223821	FALSE	3.4881	0.0138318	0	-0.00898583	0.287189	0.61888	FALSE
YGL258W	VEL1	8.34179	0.168717	0.094809	FALSE	5.0305	0.000694638	1	-0.0209707	0.0949854	0.255297	FALSE
YGL259W	YPS5	7.16781	0.608322	0.210063	FALSE	2.87959	0.0411048	0	-0.0230414	0.0749214	0.209915	FALSE
YGL260W		9.10023	0.0448983	0.0367013	FALSE	7.96956	1.51102e-06	13	0.0117272	0.768206	1	FALSE
YGL261C	PAU11	6.84506	0.738154	0.236259	FALSE	2.75383	0.0510176	0	0.000105799	0.502638	0.932453	FALSE
YGL262W		6.79747	0.755566	0.239349	FALSE	3.0246	0.0319153	0	0.000390707	0.509741	0.940108	FALSE
YGL263W	COS12	9.68352	0.0126612	0.0139922	FALSE	11.2014	1.38499e-09	23	0.00357921	0.588505	1	FALSE
YGR001C	EFM5	9.69744	0.0122541	0.0136311	FALSE	7.78648	2.22992e-06	18	-0.0155294	0.165877	0.402604	FALSE
YGR003W	CUL3	7.54823	0.444798	0.173787	FALSE	2.31787	0.104046	0	0.0100725	0.735499	1	FALSE
YGR004W	PEX31	8.00175	0.269501	0.127568	FALSE	3.899	0.00639153	1	-0.00388442	0.404089	0.799376	FALSE
YGR006W	PRP18	19.0855	1.25282e-19	2.26691e-18	TRUE	68.3879	1.9786e-65	128	-0.0448057	0.00255229	0.00985793	TRUE
YGR007W	ECT1	12.22	6.3152e-06	2.0357e-05	TRUE	57.4695	1.10594e-54	25	0.00560335	0.636909	1	FALSE
YGR008C	STF2	7.54725	0.445213	0.173869	FALSE	3.94708	0.00583079	2	0.0111156	0.756387	1	FALSE
YGR010W	NMA2	10.3704	0.0022153	0.00356626	TRUE	14.0305	2.74459e-12	16	0.030394	0.971259	1	FALSE
YGR011W		7.90692	0.302784	0.136786	FALSE	4.34869	0.00268628	5	0.0571596	0.999823	1	FALSE
YGR012W	MCY1	9.06382	0.0482535	0.0385676	FALSE	6.31797	4.94517e-05	13	-0.00127261	0.468302	0.886997	FALSE
YGR014W	MSB2	8.79213	0.0804483	0.0560449	FALSE	5.31346	0.000391397	2	0.00445217	0.609594	1	FALSE
YGR015C		10.0977	0.00456579	0.00632263	TRUE	18.8705	6.02475e-17	18	0.00452522	0.611345	1	FALSE
YGR016W		9.11248	0.0438145	0.0360364	FALSE	3.97875	0.0054907	1	-0.00903221	0.286202	0.618036	FALSE
YGR017W		7.84506	0.325595	0.143368	FALSE	3.89695	0.00641575	1	-0.00653757	0.341417	0.707113	FALSE
YGR018C		8.59351	0.113398	0.071422	FALSE	4.28109	0.00306406	4	0.0464511	0.998153	1	FALSE
YGR019W	UGA1	16.7153	2.4875e-14	2.65807e-13	TRUE	315.179	0	101	-0.00441918	0.391198	0.782879	FALSE
YGR020C	VMA7	14.5821	5.05867e-10	3.22303e-09	TRUE	28.6371	2.0132e-26	78	-0.0600538	8.72385e-05	0.000404811	TRUE
YGR021W		7.67692	0.391418	0.160771	FALSE	3.73026	0.00879688	1	-0.0178256	0.132617	0.337511	FALSE
YGR022C		7.05252	0.656615	0.220075	FALSE	3.52837	0.0128413	0	0.0630516	0.999959	1	FALSE
YGR023W	MTL1	7.42495	0.497494	0.185632	FALSE	2.38156	0.0941097	0	0.01614	0.843453	1	FALSE
YGR025W		7.68079	0.389845	0.160204	FALSE	4.29982	0.0029541	1	0.0646313	0.999973	1	FALSE
YGR026W		8.30733	0.177554	0.0984694	FALSE	4.31905	0.00284651	2	0.00330646	0.58186	1	FALSE
YGR027C	RPS25A	9.80738	0.00942833	0.0110112	FALSE	62.1459	2.79657e-59	14	-0.0369763	0.0104159	0.0368215	FALSE
YGR028W	MSP1	6.76714	0.766373	0.241202	FALSE	4.15738	0.00389669	1	0.00856248	0.703729	1	FALSE
YGR031W	IMO32	7.00278	0.67689	0.223994	FALSE	2.37007	0.0958342	0	0.0233613	0.927866	1	FALSE
YGR032W	GSC2	7.56093	0.439442	0.172254	FALSE	4.3006	0.00294955	2	0.0198586	0.892727	1	FALSE
YGR033C	TIM21	7.39138	0.51199	0.188687	FALSE	3.25643	0.0211061	0	0.013312	0.797295	1	FALSE
YGR034W	RPL26B	7.45585	0.484192	0.182626	FALSE	2.59435	0.0666233	0	-0.0787234	4.32247e-07	2.40883e-06	TRUE
YGR035C		7.32656	0.540045	0.195125	FALSE	33.8942	1.49015e-31	2	-0.0181317	0.128559	0.32929	FALSE
YGR036C	CAX4	14.3935	1.14767e-09	6.80125e-09	TRUE	39.04	1.39086e-36	59	-0.396642	5.72407e-136	2.97845e-134	TRUE
YGR037C	ACB1	9.7103	0.0118883	0.0133555	FALSE	6.42644	3.94125e-05	4	-0.0399098	0.00630917	0.0231153	FALSE
YGR038W	ORM1	7.43943	0.491255	0.183973	FALSE	3.92031	0.00613502	3	-0.0119362	0.22783	0.517196	FALSE
YGR039W		7.00599	0.675595	0.223729	FALSE	1.71508	0.252385	0	0.00188536	0.546901	0.981422	FALSE
YGR040W	KSS1	8.50138	0.131797	0.0799771	FALSE	3.95696	0.00572369	2	-0.017771	0.133352	0.33857	FALSE
YGR041W	BUD9	8.73074	0.0897022	0.0604523	FALSE	3.09919	0.0279438	0	0.021665	0.912141	1	FALSE
YGR042W	MTE1	7.73942	0.366352	0.154094	FALSE	3.20956	0.0229462	0	0.00634607	0.65418	1	FALSE
YGR043C	NQM1	10.0103	0.00570787	0.00752777	TRUE	3.5372	0.0126329	0	0.0155537	0.834502	1	FALSE
YGR044C	RME1	6.40529	0.875109	0.262453	FALSE	4.71673	0.00130091	1	0.00665947	0.661374	1	FALSE
YGR045C		7.20139	0.594001	0.207387	FALSE	3.80251	0.00767537	1	-0.00737174	0.322495	0.677005	FALSE
YGR049W	SCM4	7.1081	0.633532	0.215532	FALSE	3.75445	0.00840648	1	-0.00532411	0.369659	0.7505	FALSE
YGR050C		7.23338	0.580281	0.204134	FALSE	2.91349	0.0387771	0	-0.0166852	0.148514	0.367791	FALSE
YGR051C		7.15922	0.611972	0.21052	FALSE	4.05884	0.00471073	2	-0.0301944	0.0295701	0.0942458	FALSE
YGR052W	FMP48	6.30471	0.898238	0.266971	FALSE	1.75625	0.238902	0	-0.0292363	0.0338299	0.105428	FALSE
YGR053C		8.28114	0.184482	0.100707	FALSE	5.4854	0.000276211	3	0.0240177	0.933336	1	FALSE
YGR054W		9.93968	0.00681481	0.00865112	TRUE	5.15369	0.00054147	2
YGR055W	MUP1	6.50924	0.847902	0.257077	FALSE	2.59229	0.066841	0	-0.0803713	2.54079e-07	1.43493e-06	TRUE
YGR056W	RSC1	13.531	4.23714e-08	2.02471e-07	TRUE	23.8918	8.24434e-22	69	-0.214805	2.14918e-41	2.99784e-40	TRUE
YGR057C	LST7	9.22033	0.0351893	0.0304754	FALSE	3.65503	0.010131	0	-0.156454	6.97022e-23	6.46876e-22	TRUE
YGR058W	PEF1	7.2843	0.558326	0.199341	FALSE	4.6902	0.00137236	1	0.00206676	0.551389	0.985521	FALSE
YGR059W	SPR3	7.52544	0.454454	0.17573	FALSE	17.9654	4.50732e-16	2	0.0210002	0.905326	1	FALSE
YGR061C	ADE6	7.73255	0.369076	0.154637	FALSE	4.6703	0.00142828	2	-0.0618279	5.57172e-05	0.000262756	TRUE
YGR062C	COX18	10.3105	0.00260575	0.00404603	TRUE	4.63273	0.00153811	3	-0.0902083	8.60087e-09	5.22712e-08	TRUE
YGR063C	SPT4	10.2092	0.00341333	0.00502391	TRUE	12.7162	4.98907e-11	18	-0.0410238	0.00517382	0.0192295	FALSE
YGR064W		10.71	0.000852275	0.00160196	TRUE	9.2418	9.81269e-08	13	-0.176755	1.1307e-28	1.2121e-27	TRUE
YGR066C		7.34739	0.531029	0.192922	FALSE	29.2632	4.94426e-27	2	-0.0128765	0.210474	0.484445	FALSE
YGR067C		5.89616	0.962108	0.279406	FALSE	2.66264	0.0595036	0	-0.00304081	0.424635	0.824867	FALSE
YGR068C	ART5	7.88973	0.309042	0.138873	FALSE	3.58391	0.0115797	0	0.000169134	0.504217	0.934012	FALSE
YGR069W		6.43535	0.867586	0.261057	FALSE	2.61859	0.0640163	0	0.00859388	0.704407	1	FALSE
YGR070W	ROM1	7.4051	0.506062	0.187694	FALSE	5.18007	0.000513002	2	-0.0119469	0.227628	0.516992	FALSE
YGR071C	ENV11	9.30154	0.0296928	0.0269177	FALSE	5.13461	0.000562655	8	-0.0243372	0.0641202	0.183978	FALSE
YGR072W	UPF3	10.5225	0.00145466	0.00253515	TRUE	7.63604	3.07034e-06	17	-0.0229611	0.0756337	0.211509	FALSE
YGR076C	MRPL25	7.55386	0.442422	0.173058	FALSE	2.19449	0.126372	0	-0.131999	7.92291e-17	6.25059e-16	TRUE
YGR077C	PEX8	7.26093	0.568416	0.201565	FALSE	2.90487	0.0393674	0	0.0165946	0.850171	1	FALSE
YGR078C	PAC10	13.6349	2.77743e-08	1.35583e-07	TRUE	15.3497	1.4876e-13	51	-0.135079	1.55396e-17	1.26474e-16	TRUE
YGR079W		8.53677	0.124485	0.0769249	FALSE	5.21353	0.000479413	2	-0.0565516	0.000204294	0.000912331	TRUE
YGR080W	TWF1	10.2337	0.00319919	0.00477621	TRUE	5.831	0.000135911	3	-0.00267024	0.433728	0.836915	FALSE
YGR081C	SLX9	9.20753	0.0361308	0.0310582	FALSE	13.0842	2.2248e-11	16	-0.0707763	4.85536e-06	2.50671e-05	TRUE
YGR084C	MRP13	8.57731	0.116485	0.07305	FALSE	3.29066	0.0198441	0	-0.00940921	0.278241	0.605799	FALSE
YGR085C	RPL11B	8.25481	0.191626	0.103114	FALSE	4.30248	0.00293872	1	-0.111102	1.90772e-12	1.32454e-11	TRUE
YGR086C	PIL1	7.35446	0.527964	0.192193	FALSE	5.63321	0.000203745	1	-0.0410375	0.00516108	0.0191976	FALSE
YGR087C	PDC6	6.4094	0.874098	0.262266	FALSE	4.31603	0.00286298	1	0.0122068	0.777247	1	FALSE
YGR088W	CTT1	7.47173	0.477375	0.18086	FALSE	4.45553	0.00218177	1	0.00934138	0.720335	1	FALSE
YGR089W	NNF2	7.12639	0.625851	0.213985	FALSE	5.23036	0.000463259	1	-0.0460908	0.00198413	0.00783334	TRUE
YGR092W	DBF2	18.1113	2.14881e-17	2.97564e-16	TRUE	35.1254	9.3757e-33	115	-0.145252	5.51702e-20	4.81155e-19	TRUE
YGR093W	DRN1	7.18023	0.603036	0.209196	FALSE	3.20146	0.0232904	0	-0.0033827	0.41628	0.81479	FALSE
YGR096W	TPC1	9.70861	0.0119357	0.0133933	FALSE	3.28058	0.020212	0	-0.0022626	0.443772	0.850624	FALSE
YGR097W	ASK10	9.06926	0.0477395	0.0382674	FALSE	4.09147	0.00442788	2	0.0173305	0.86063	1	FALSE
YGR100W	MDR1	8.96948	0.0579358	0.0441527	FALSE	4.89189	0.000916037	2	0.0130269	0.792229	1	FALSE
YGR101W	PCP1	7.66476	0.396366	0.162019	FALSE	6.08549	8.01053e-05	4	-0.050207	0.000850703	0.003546	TRUE
YGR102C	GTF1	8.64698	0.103654	0.0667939	FALSE	3.66792	0.00988779	1	-0.269553	5.51142e-64	1.11945e-62	TRUE
YGR104C	SRB5	17.2289	1.9445e-15	2.23632e-14	TRUE	33.8082	1.80195e-31	110	-0.474837	7.5364e-194	7.58718e-192	TRUE
YGR105W	VMA21	17.1607	2.73623e-15	3.09442e-14	TRUE	26.7079	1.49774e-24	80	0.0143127	0.814485	1	FALSE
YGR106C	VOA1	7.08964	0.641244	0.217402	FALSE	4.63217	0.00153971	2	0.0362643	0.98829	1	FALSE
YGR107W		11.4459	8.86478e-05	0.00021828	TRUE	25.889	9.38809e-24	37	0.00120784	0.530087	0.96533	FALSE
YGR108W	CLB1	8.70209	0.0942988	0.0625295	FALSE	12.5771	6.76962e-11	10	0.00683567	0.665394	1	FALSE
YGR109C	CLB6	6.90957	0.713712	0.23166	FALSE	2.77812	0.0489489	0	-0.00412177	0.398354	0.79141	FALSE
YGR110W	CLD1	8.45077	0.1428	0.0840749	FALSE	3.56875	0.0119093	0	-0.00306629	0.424011	0.824347	FALSE
YGR111W		8.56503	0.118865	0.0740977	FALSE	4.93619	0.000838957	9	-0.0746222	1.55143e-06	8.32525e-06	TRUE
YGR112W	SHY1	9.89929	0.00753265	0.00927629	TRUE	5.15233	0.000542898	11	-0.100434	1.72431e-10	1.11526e-09	TRUE
YGR117C		9.87788	0.00794051	0.0096685	TRUE	11.23	1.30173e-09	23	0.000965659	0.524063	0.95624	FALSE
YGR118W	RPS23A	10.9754	0.000388113	0.000812813	TRUE	14.8978	4.0415e-13	9	-0.191338	2.92619e-33	3.47466e-32	TRUE
YGR121C	MEP1	7.47449	0.476191	0.180653	FALSE	5.34322	0.000368572	2	-0.0342883	0.0160558	0.0551183	FALSE
YGR122C-A		10.6	0.00116874	0.00209522	TRUE	8.22721	8.71157e-07	8	0.061838	0.999944	1	FALSE
YGR122W		15.7799	2.21708e-12	1.9287e-11	TRUE	14.2091	1.8537e-12	29	-0.0591156	0.000110062	0.000503655	TRUE
YGR123C	PPT1	7.15998	0.611651	0.210516	FALSE	4.33613	0.00275414	1	-0.00474455	0.383411	0.773653	FALSE
YGR124W	ASN2	7.80276	0.341657	0.147842	FALSE	2.42494	0.0877998	0	-0.0143824	0.184353	0.437142	FALSE
YGR125W		8.14271	0.224087	0.113515	FALSE	3.01253	0.0326029	0	0.00434497	0.60702	1	FALSE
YGR126W		6.76271	0.767931	0.241418	FALSE	2.36443	0.0966571	0	-0.0140143	0.190544	0.449479	FALSE
YGR127W		8.53953	0.123928	0.0766551	FALSE	5.02578	0.00070122	1	-0.027648	0.041994	0.126776	FALSE
YGR129W	SYF2	6.3934	0.878006	0.262683	FALSE	3.09914	0.027945	0	-0.00228811	0.443142	0.849769	FALSE
YGR130C		5.545	0.987071	0.284827	FALSE	2.18556	0.128159	0	-0.0166733	0.148688	0.368024	FALSE
YGR131W	FHN1	7.26971	0.564629	0.200581	FALSE	6.55235	3.02605e-05	3	-0.0182647	0.126822	0.325546	FALSE
YGR132C	PHB1	9.67226	0.0129996	0.0142616	FALSE	6.67963	2.31444e-05	17	-0.0574924	0.000163273	0.000736237	TRUE
YGR133W	PEX4	7.85758	0.320912	0.141997	FALSE	3.84804	0.00703813	1	-0.0100614	0.264728	0.582709	FALSE
YGR134W	CAF130	9.01026	0.0535692	0.0416369	FALSE	7.08325	9.91053e-06	2	-0.0618179	5.58597e-05	0.00026316	TRUE
YGR135W	PRE9	9.82081	0.00912671	0.0107236	FALSE	4.36935	0.00258134	1	-0.239724	4.76148e-51	7.70994e-50	TRUE
YGR136W	LSB1	8.87722	0.0689	0.0500286	FALSE	5.52033	0.000256882	2	-0.0240148	0.0666875	0.190518	FALSE
YGR137W		6.12363	0.932177	0.273631	FALSE	3.12489	0.026699	0	-0.0246733	0.061527	0.177638	FALSE
YGR138C	TPO2	10.2374	0.00316823	0.0047352	TRUE	7.94559	1.59002e-06	10	-0.029992	0.0304307	0.0964575	FALSE
YGR139W		5.93278	0.958145	0.278562	FALSE	2.30288	0.106546	0	-0.0200174	0.105452	0.280337	FALSE
YGR141W	VPS62	6.95077	0.697643	0.228246	FALSE	2.32208	0.103382	0	-0.0162324	0.155166	0.380399	FALSE
YGR142W	BTN2	6.16104	0.925948	0.272461	FALSE	3.65472	0.0101364	0	-0.0594468	0.000101431	0.000466	TRUE
YGR143W	SKN1	6.71361	0.78485	0.245096	FALSE	3.20188	0.0232737	0	0.00378649	0.593538	1	FALSE
YGR144W	THI4	8.77593	0.0828131	0.0572514	FALSE	3.06188	0.0298626	0	0.0289886	0.96499	1	FALSE
YGR146C	ECL1	7.86873	0.316769	0.141223	FALSE	2.03023	0.161935	0	0.0344266	0.984288	1	FALSE
YGR148C	RPL24B	6.99976	0.678106	0.22419	FALSE	3.33217	0.0184018	0	-0.0282055	0.0389636	0.119339	FALSE
YGR149W	GPC1	8.47719	0.136976	0.0820412	FALSE	8.33497	6.89988e-07	2	0.0362654	0.988292	1	FALSE
YGR150C	CCM1	9.2528	0.0328955	0.0290449	FALSE	6.71188	2.16408e-05	1	-0.175212	3.294e-28	3.46693e-27	TRUE
YGR151C		9.93895	0.00682737	0.00865112	TRUE	15.0817	2.68953e-13	17	0.0499238	0.999096	1	FALSE
YGR152C	RSR1	10.7436	0.000772971	0.00147123	TRUE	19.3882	1.90784e-17	14	0.0633965	0.999963	1	FALSE
YGR153W		6.64942	0.805972	0.248981	FALSE	1.83326	0.214833	0	0.0162052	0.844428	1	FALSE
YGR154C	GTO1	7.61286	0.417725	0.167257	FALSE	2.78958	0.0480028	0	0.0284756	0.96244	1	FALSE
YGR155W	CYS4	7.62013	0.414711	0.166558	FALSE	3.23918	0.0217703	0	-0.0160028	0.158613	0.387005	FALSE
YGR157W	CHO2	8.05407	0.25206	0.122242	FALSE	3.75956	0.00832483	1	-0.414429	3.17534e-148	1.98716e-146	TRUE
YGR159C	NSR1	11.9961	1.39119e-05	4.15852e-05	TRUE	9.55161	5.01642e-08	24	-0.330487	4.36122e-95	1.40256e-93	TRUE
YGR160W		12.9527	4.15867e-07	1.70504e-06	TRUE	14.0477	2.64402e-12	54	-0.262481	8.79981e-61	1.68396e-59	TRUE
YGR161C	RTS3	7.72191	0.373311	0.155738	FALSE	2.60736	0.0652026	0	0.0482418	0.998716	1	FALSE
YGR162W	TIF4631	14.4705	8.22336e-10	4.98206e-09	TRUE	19.0015	4.50099e-17	41	-0.465038	4.99197e-186	4.81622e-184	TRUE
YGR163W	GTR2	8.41525	0.15091	0.087722	FALSE	30.7157	1.88139e-28	3	-0.126391	1.40098e-15	1.07773e-14	TRUE
YGR164W		9.51847	0.0184956	0.0187454	FALSE	5.53083	0.000251272	4	0.048313	0.998734	1	FALSE
YGR165W	MRPS35	8.83348	0.074656	0.0533236	FALSE	4.60528	0.00162581	2	-0.350158	1.81095e-106	6.98877e-105	TRUE
YGR166W	TRS65	8.22351	0.200359	0.105875	FALSE	4.21565	0.00347972	1	0.0556724	0.999749	1	FALSE
YGR167W	CLC1	8.71336	0.0924698	0.0617916	FALSE	4.88283	0.000932653	3	0.0405267	0.994344	1	FALSE
YGR168C		7.37251	0.520152	0.190429	FALSE	2.53966	0.0728956	0	-0.0421646	0.0042033	0.0158514	FALSE
YGR169C	PUS6	7.42675	0.496717	0.185495	FALSE	2.40849	0.0901841	0	0.0184699	0.875825	1	FALSE
YGR170W	PSD2	8.98199	0.0565657	0.043389	FALSE	4.31285	0.00288069	3	0.0185424	0.876752	1	FALSE
YGR171C	MSM1	7.78925	0.346861	0.149057	FALSE	4.90008	0.000901514	4	-0.11866	6.02464e-14	4.38681e-13	TRUE
YGR173W	RBG2	7.77836	0.351079	0.150109	FALSE	3.01429	0.0325006	0	0.0315366	0.97564	1	FALSE
YGR174C	CBP4	8.12046	0.23092	0.11551	FALSE	13.8572	4.02882e-12	5	-0.00455414	0.387962	0.779414	FALSE
YGR176W		8.17346	0.214855	0.11095	FALSE	3.21761	0.0226234	0	0.081024	1	1	FALSE
YGR177C	ATF2	7.94058	0.290732	0.133293	FALSE	5.28337	0.000415791	7	0.0157638	0.837746	1	FALSE
YGR178C	PBP1	8.52734	0.126402	0.0777954	FALSE	11.357	9.85216e-10	5	0.0224362	0.919582	1	FALSE
YGR180C	RNR4	17.823	9.52362e-17	1.24273e-15	TRUE	55.9753	3.27469e-53	101	-0.256343	4.52827e-58	8.35475e-57	TRUE
YGR181W	TIM13	9.9915	0.00598515	0.00780997	TRUE	17.1225	2.93829e-15	1	0.027716	0.958386	1	FALSE
YGR182C		10.3495	0.00234459	0.00369979	TRUE	20.3971	2.00995e-18	12	-0.00195991	0.451254	0.8614	FALSE
YGR183C	QCR9	8.84338	0.0733211	0.052536	FALSE	4.14932	0.00395804	1	-0.00860877	0.295272	0.630431	FALSE
YGR184C	UBR1	9.78872	0.00986208	0.0114783	FALSE	6.31406	4.98508e-05	7	0.0172756	0.859867	1	FALSE
YGR187C	HGH1	9.5839	0.0159461	0.0168145	FALSE	5.82355	0.000138028	3	0.000139002	0.503466	0.933367	FALSE
YGR188C	BUB1	9.48063	0.0201285	0.0200412	FALSE	11.817	3.58594e-10	6	-0.172364	2.31537e-27	2.37749e-26	TRUE
YGR189C	CRH1	7.41463	0.501947	0.186882	FALSE	5.66052	0.000192616	1	0.0476597	0.998553	1	FALSE
YGR192C	TDH3	9.32632	0.0281708	0.0257806	FALSE	6.60885	2.68761e-05	1	-0.0281124	0.0394566	0.12053	FALSE
YGR193C	PDX1	7.99621	0.271386	0.127925	FALSE	4.14294	0.00400811	3	0.0443299	0.997203	1	FALSE
YGR194C	XKS1	9.15885	0.0399083	0.0334962	FALSE	5.33598	0.000373787	8	-0.00305388	0.424315	0.824591	FALSE
YGR196C	FYV8	7.54609	0.445704	0.17391	FALSE	4.39036	0.00247517	1	0.0229378	0.924159	1	FALSE
YGR197C	SNG1	6.40074	0.876224	0.262671	FALSE	4.14966	0.00395544	1	0.0656341	0.99998	1	FALSE
YGR199W	PMT6	9.40906	0.0235666	0.0224592	FALSE	4.90439	0.000893977	11	0.0394766	0.993193	1	FALSE
YGR200C	ELP2	9.05902	0.0487113	0.0388399	FALSE	7.24076	7.11069e-06	9	-0.0479637	0.00135999	0.00547893	TRUE
YGR201C		7.63685	0.407804	0.165025	FALSE	4.21562	0.00347973	1	0.0327548	0.97968	1	FALSE
YGR202C	PCT1	8.50425	0.131192	0.0797669	FALSE	5.32737	0.000380418	2	0.0469465	0.998328	1	FALSE
YGR203W	YCH1	7.66877	0.39473	0.161545	FALSE	2.97218	0.034996	0	0.0431598	0.996507	1	FALSE
YGR204W	ADE3	7.5439	0.446631	0.174122	FALSE	2.54023	0.0728215	0	0.00391898	0.596747	1	FALSE
YGR205W	TDA10	8.62218	0.108091	0.0689331	FALSE	4.36784	0.00258887	2	0.0407235	0.99454	1	FALSE
YGR206W	MVB12	6.31406	0.89622	0.266551	FALSE	3.83178	0.00726008	2	-0.0271844	0.044657	0.134116	FALSE
YGR207C	CIR1	8.39522	0.155626	0.0897571	FALSE	4.00658	0.00520816	2	0.0384236	0.991835	1	FALSE
YGR208W	SER2	7.80541	0.34064	0.147555	FALSE	6.76313	1.94309e-05	3	0.00573136	0.639907	1	FALSE
YGR209C	TRX2	6.69332	0.791652	0.246296	FALSE	3.58436	0.0115708	0	0.0325384	0.979007	1	FALSE
YGR210C		7.444	0.489287	0.183745	FALSE	22.1083	4.42178e-20	2	-0.0279262	0.0404589	0.122856	FALSE
YGR212W	SLI1	8.88107	0.0684099	0.0497259	FALSE	5.55726	0.000238241	7	0.0413559	0.995127	1	FALSE
YGR213C	RTA1	7.45765	0.483419	0.182538	FALSE	6.97564	1.2432e-05	2	0.0427985	0.996262	1	FALSE
YGR214W	RPS0A	10.2523	0.00304455	0.0045908	TRUE	4.50728	0.00197104	6	-0.125557	2.12552e-15	1.62699e-14	TRUE
YGR215W	RSM27	8.51573	0.128796	0.0787328	FALSE	3.06722	0.0295853	0	-0.0776209	6.1325e-07	3.36488e-06	TRUE
YGR217W	CCH1	11.1387	0.000235233	0.000524845	TRUE	9.11007	1.3047e-07	14	0.0304257	0.971389	1	FALSE
YGR219W		9.30621	0.0294009	0.0267245	FALSE	3.74545	0.0085521	1	-0.363859	8.76907e-115	3.76015e-113	TRUE
YGR220C	MRPL9	10.8757	0.000523671	0.00104357	TRUE	4.65342	0.00147597	2	-0.194615	2.43366e-34	2.99742e-33	TRUE
YGR221C	TOS2	8.37772	0.159831	0.0913669	FALSE	5.48699	0.000275331	3	-0.016883	0.14567	0.362975	FALSE
YGR222W	PET54	10.5883	0.00120821	0.00216313	TRUE	6.52402	3.21201e-05	12	-0.0864668	3.25538e-08	1.92046e-07	TRUE
YGR223C	HSV2	11.9116	1.86472e-05	5.37281e-05	TRUE	12.4658	8.64501e-11	47	-0.0726771	2.78195e-06	1.45409e-05	TRUE
YGR224W	AZR1	9.92633	0.00704497	0.00881978	TRUE	3.00152	0.0332475	0	0.00205421	0.551079	0.985346	FALSE
YGR225W	AMA1	7.5006	0.465025	0.17812	FALSE	4.12643	0.00413944	1	0.0186096	0.877606	1	FALSE
YGR226C		7.30373	0.549923	0.197694	FALSE	2.53502	0.0734428	0	-0.00313781	0.422261	0.82198	FALSE
YGR227W	DIE2	8.57495	0.116939	0.073267	FALSE	4.78529	0.0011339	8	-0.00639972	0.344585	0.711445	FALSE
YGR228W		8.83962	0.0738252	0.0528135	FALSE	6.89711	1.46706e-05	3	-0.0639239	3.23136e-05	0.000156695	TRUE
YGR229C	SMI1	8.43897	0.145458	0.0853134	FALSE	14.4234	1.15359e-12	4	-0.1194	4.24511e-14	3.11062e-13	TRUE
YGR230W	BNS1	8.16285	0.218013	0.111904	FALSE	3.06895	0.0294916	0	-0.0244242	0.0634411	0.182369	FALSE
YGR231C	PHB2	9.02689	0.0518691	0.040618	FALSE	4.67724	0.00140823	9	-0.031056	0.0261293	0.084678	FALSE
YGR232W	NAS6	8.77263	0.0833019	0.0573764	FALSE	5.98846	9.80389e-05	10	-0.010359	0.258674	0.572346	FALSE
YGR233C	PHO81	7.75217	0.361321	0.152898	FALSE	3.2879	0.0199429	0	0.00928738	0.719198	1	FALSE
YGR234W	YHB1	7.0273	0.666943	0.221893	FALSE	2.97383	0.0348953	0	0.00161204	0.540127	0.974037	FALSE
YGR235C	MIC26	6.51708	0.845715	0.256758	FALSE	8.78793	2.61015e-07	1	0.00441595	0.608725	1	FALSE
YGR236C	SPG1	9.46497	0.0208407	0.0205692	FALSE	5.02076	0.000708294	4	-0.0281675	0.0391642	0.119716	FALSE
YGR237C		6.62581	0.813445	0.250435	FALSE	2.57489	0.0687985	0	-0.017554	0.136293	0.345092	FALSE
YGR238C	KEL2	10.6022	0.00116163	0.00208522	TRUE	6.13381	7.2448e-05	9	-0.0126998	0.213675	0.490594	FALSE
YGR239C	PEX21	8.04392	0.255391	0.123253	FALSE	2.65299	0.060474	0	-0.00334563	0.417184	0.815051	FALSE
YGR240C	PFK1	7.3754	0.518904	0.190118	FALSE	2.53888	0.0729864	0	-0.218215	1.18304e-42	1.67543e-41	TRUE
YGR241C	YAP1802	9.82285	0.00908179	0.0106971	FALSE	5.52008	0.000257015	7	-0.0431883	0.0034746	0.0132326	FALSE
YGR242W		7.5191	0.457145	0.176396	FALSE	5.7295	0.000167394	1	-0.0529589	0.000466593	0.00201379	TRUE
YGR243W	MPC3	7.82165	0.334437	0.14603	FALSE	4.31833	0.00285045	3	-0.0198919	0.106889	0.283508	FALSE
YGR244C	LSC2	8.21189	0.203666	0.106782	FALSE	4.55005	0.00181191	5	0.0035837	0.588614	1	FALSE
YGR247W	CPD1	7.70522	0.37999	0.157459	FALSE	2.236	0.118387	0	0.0324936	0.978865	1	FALSE
YGR248W	SOL4	7.07684	0.646565	0.218433	FALSE	3.36933	0.0172092	0	-0.00117912	0.470626	0.889943	FALSE
YGR249W	MGA1	7.82557	0.332948	0.14552	FALSE	5.23403	0.000459929	6	-0.0134167	0.200863	0.468613	FALSE
YGR250C	RIE1	7.63633	0.408022	0.165034	FALSE	3.10362	0.0277154	0	0.0124881	0.782453	1	FALSE
YGR252W	GCN5	9.47216	0.0205111	0.0203475	FALSE	13.2112	1.67758e-11	22	-0.524331	7.70577e-236	1.18951e-233	TRUE
YGR254W	ENO1	7.99042	0.273364	0.128678	FALSE	3.20452	0.0231575	0	0.0305535	0.971907	1	FALSE
YGR255C	COQ6	15.6208	4.65859e-12	3.85495e-11	TRUE	13.4567	9.75277e-12	17	-0.138529	2.39913e-18	2.00187e-17	TRUE
YGR256W	GND2	9.80942	0.00938186	0.0109759	FALSE	8.73723	2.91067e-07	3	-0.00773618	0.314366	0.662947	FALSE
YGR257C	MTM1	9.31983	0.0285624	0.0260495	FALSE	5.28337	0.000415791	5	-0.228582	1.33021e-46	1.98077e-45	TRUE
YGR258C	RAD2	7.98003	0.276939	0.129518	FALSE	2.74525	0.0517594	0	0.00266175	0.566063	1	FALSE
YGR259C		8.77498	0.0829545	0.0572617	FALSE	4.55301	0.00180176	2	-0.0259346	0.0525183	0.154322	FALSE
YGR260W	TNA1	7.87752	0.313524	0.140191	FALSE	6.0411	8.78896e-05	3	-0.0467091	0.00175398	0.00695436	TRUE
YGR261C	APL6	10.416	0.00195542	0.00321657	TRUE	9.67242	3.86302e-08	6	-0.0269555	0.0460217	0.137679	FALSE
YGR262C	BUD32	24.077	4.71654e-32	2.46183e-30	TRUE	69.084	4.10092e-66	160	-0.0623262	4.90214e-05	0.000233318	TRUE
YGR263C	SAY1	8.39166	0.156475	0.0900243	FALSE	4.00828	0.00519092	4	-0.0406077	0.00557468	0.0205872	FALSE
YGR266W		8.74064	0.088156	0.0598336	FALSE	4.42001	0.00233799	3	-0.00315893	0.421744	0.821319	FALSE
YGR268C	HUA1	10.2699	0.0029049	0.00441721	TRUE	8.53678	4.4767e-07	16	-0.0243479	0.0640367	0.183852	FALSE
YGR269W		7.3058	0.54903	0.197425	FALSE	3.34685	0.0179203	0	-0.0180167	0.130073	0.332617	FALSE
YGR270W	YTA7	7.97056	0.280214	0.130377	FALSE	7.99192	1.44138e-06	9	-0.140368	8.6975e-19	7.36346e-18	TRUE
YGR271W	SLH1	9.62379	0.0145496	0.0156211	FALSE	3.05945	0.0299902	0	-0.0192432	0.114547	0.300547	FALSE
YGR272C		15.0912	5.27307e-11	3.9104e-10	TRUE	14.5507	8.71253e-13	62	-0.596747	9.28324e-305	2.52886e-302	TRUE
YGR273C		11.8406	2.37923e-05	6.74075e-05	TRUE	17.4894	1.30143e-15	27	0.0341586	0.983616	1	FALSE
YGR275W	RTT102	8.49392	0.13338	0.0806534	FALSE	6.31423	4.98389e-05	2	-0.0173091	0.139667	0.351712	FALSE
YGR276C	RNH70	8.79912	0.0794451	0.0557466	FALSE	3.15853	0.0251414	0	0.0539545	0.999627	1	FALSE
YGR279C	SCW4	9.85882	0.00832021	0.0100011	FALSE	24.7904	1.09735e-22	8	-0.0470355	0.00164255	0.00655182	TRUE
YGR281W	YOR1	6.39437	0.877773	0.262683	FALSE	3.34005	0.0181435	0	-0.0459783	0.00202883	0.0079826	TRUE
YGR282C	BGL2	10.5428	0.0013741	0.00241551	TRUE	5.96216	0.000103501	12	-0.0728159	2.66967e-06	1.39856e-05	TRUE
YGR283C		10.9537	0.000414494	0.000858786	TRUE	17.41	1.55398e-15	13	-0.0641668	3.03044e-05	0.000147416	TRUE
YGR284C	ERV29	8.36534	0.162855	0.0926659	FALSE	2.88606	0.0406605	0	-0.0169066	0.145332	0.362431	FALSE
YGR285C	ZUO1	10.1421	0.00406911	0.00582505	TRUE	6.70367	2.20156e-05	14	-0.419324	1.08387e-151	7.38147e-150	TRUE
YGR286C	BIO2	8.03089	0.259703	0.124669	FALSE	5.20537	0.000487392	3	-0.0138087	0.194056	0.455255	FALSE
YGR287C	IMA1	7.82999	0.331275	0.144975	FALSE	2.79825	0.0472899	0	-0.031402	0.024845	0.0811306	FALSE
YGR288W	MAL13	7.9508	0.287122	0.132399	FALSE	4.84509	0.00100568	5	-0.0194354	0.112237	0.295997	FALSE
YGR289C	MAL11	7.53353	0.451018	0.175128	FALSE	3.39885	0.0162891	0	-0.0522041	0.000551675	0.00235249	TRUE
YGR290W		7.84879	0.324198	0.143032	FALSE	6.33831	4.73708e-05	3	-0.0353886	0.0134906	0.0467977	FALSE
YGR291C		8.34138	0.16882	0.0948232	FALSE	5.81715	0.000139837	8	0.0482341	0.998714	1	FALSE
YGR292W	MAL12	8.15427	0.220586	0.112539	FALSE	4.26	0.00319214	6	-0.0359335	0.0123571	0.0431567	FALSE
YGR295C	COS6	7.12143	0.627937	0.214428	FALSE	3.23694	0.021859	0	0.03388	0.982891	1	FALSE
YHL002W	HSE1	6.77171	0.76476	0.240855	FALSE	2.53754	0.0731544	0	0.0275197	0.957282	1	FALSE
YHL003C	LAG1	8.40956	0.15224	0.0882917	FALSE	8.50193	4.82188e-07	3	-0.0438428	0.00307033	0.011751	FALSE
YHL005C		11.5292	6.75344e-05	0.000171951	TRUE	13.4406	1.01074e-11	53	-0.0576679	0.000156533	0.000708606	TRUE
YHL006C	SHU1	6.8952	0.719238	0.232786	FALSE	3.93876	0.0059258	1	-0.0412915	0.00492971	0.0184109	FALSE
YHL007C	STE20	10.011	0.00569699	0.00752074	TRUE	8.21383	8.9603e-07	12	-0.0281803	0.0390965	0.119667	FALSE
YHL008C		8.50276	0.131506	0.0798501	FALSE	6.95445	1.29911e-05	12	-0.0201293	0.104181	0.277755	FALSE
YHL009C	YAP3	9.37644	0.0252969	0.0236923	FALSE	9.45115	6.22838e-08	17	0.0676686	0.999988	1	FALSE
YHL010C	ETP1	7.21607	0.587712	0.205813	FALSE	4.22923	0.00338898	2	-0.0314942	0.0245117	0.0802216	FALSE
YHL011C	PRS3	10.8237	0.000611139	0.00119162	TRUE	11.6094	5.66282e-10	43	-0.293511	1.8283e-75	4.38696e-74	TRUE
YHL012W		11.3706	0.000113045	0.000271527	TRUE	10.3418	9.01193e-09	11	-0.026071	0.05161	0.152136	FALSE
YHL013C	OTU2	12.1956	6.89041e-06	2.1899e-05	TRUE	9.19166	1.09391e-07	12	-0.072206	3.19769e-06	1.66762e-05	TRUE
YHL014C	YLF2	8.15854	0.219303	0.11218	FALSE	5.28439	0.000414957	4	-0.0050949	0.375079	0.759174	FALSE
YHL016C	DUR3	8.73834	0.088514	0.0599407	FALSE	2.53963	0.0728968	0	0.0329222	0.980188	1	FALSE
YHL017W		8.26149	0.189796	0.102372	FALSE	10.9101	2.6128e-09	3	-0.0299815	0.0304758	0.0964685	FALSE
YHL019C	APM2	9.01393	0.0531903	0.0413899	FALSE	7.80648	2.13736e-06	8	-0.0291994	0.0340032	0.105826	FALSE
YHL020C	OPI1	9.08958	0.0458589	0.0372439	FALSE	9.5164	5.41016e-08	9	-0.0874051	2.34318e-08	1.39119e-07	TRUE
YHL021C	AIM17	9.75603	0.0106656	0.0122351	FALSE	8.50301	4.81087e-07	12	-0.0168746	0.14579	0.362985	FALSE
YHL022C	SPO11	7.38732	0.513746	0.189025	FALSE	6.34842	4.63781e-05	2	-0.334261	3.20955e-97	1.06167e-95	TRUE
YHL023C	NPR3	8.52145	0.127612	0.0781852	FALSE	6.65557	2.43474e-05	6	-0.146581	2.56297e-20	2.26079e-19	TRUE
YHL024W	RIM4	6.97438	0.688283	0.226384	FALSE	2.75907	0.0505635	0
YHL025W	SNF6	11.5826	5.66455e-05	0.000147266	TRUE	25.0045	6.78255e-23	29
YHL026C		8.2356	0.196955	0.105106	FALSE	2.74057	0.0521756	0	-0.00976061	0.270918	0.592362	FALSE
YHL027W	RIM101	9.68569	0.0125971	0.0139327	FALSE	7.20318	7.70902e-06	17	-0.049026	0.00109154	0.00445369	TRUE
YHL028W	WSC4	7.48369	0.47225	0.179923	FALSE	4.14073	0.00402569	2	-0.0306211	0.0278218	0.0896608	FALSE
YHL029C	OCA5	12.4781	2.47894e-06	8.73803e-06	TRUE	10.1652	1.32643e-08	43	-0.0567049	0.000197012	0.000881511	TRUE
YHL030W	ECM29	7.84622	0.32516	0.143223	FALSE	5.11454	0.000586332	2	-0.0357295	0.0127713	0.0445027	FALSE
YHL031C	GOS1	10.5157	0.00148282	0.00257001	TRUE	8.88839	2.10162e-07	13	-0.108162	6.89268e-12	4.6735e-11	TRUE
YHL032C	GUT1	8.09747	0.238112	0.118062	FALSE	3.28671	0.0199863	0	-0.00883025	0.290512	0.624007	FALSE
YHL033C	RPL8A	11.4531	8.65889e-05	0.000214048	TRUE	17.5749	1.07392e-15	17	-0.0997405	2.27657e-10	1.46225e-09	TRUE
YHL034C	SBP1	7.99337	0.272355	0.128248	FALSE	5.93919	0.000108641	2	-0.0862838	3.46966e-08	2.03909e-07	TRUE
YHL035C	VMR1	9.47286	0.0204793	0.0203308	FALSE	4.51962	0.00192323	8	0.0484824	0.998778	1	FALSE
YHL036W	MUP3	8.03632	0.257903	0.124068	FALSE	5.67999	0.000185278	1	-0.00393955	0.402755	0.797417	FALSE
YHL037C		9.83638	0.00878819	0.0104434	FALSE	4.73844	0.00124566	5	0.0365461	0.988818	1	FALSE
YHL038C	CBP2	10.1707	0.00377682	0.00547009	TRUE	11.8849	3.0931e-10	19	-0.00702806	0.330239	0.689201	FALSE
YHL039W	EFM1	7.43724	0.492198	0.184162	FALSE	8.70372	3.12841e-07	3	0.0427844	0.996253	1	FALSE
YHL040C	ARN1	9.88292	0.00784271	0.00957988	TRUE	8.45038	5.38385e-07	5	-0.0455039	0.0022276	0.00870549	TRUE
YHL041W		9.73998	0.0110813	0.0125971	FALSE	196.85	7.26423e-193	3	-0.0138795	0.192842	0.453556	FALSE
YHL042W		8.34398	0.168166	0.0946954	FALSE	4.05201	0.00477167	1	0.0118149	0.769875	1	FALSE
YHL043W	ECM34	6.17087	0.924245	0.272137	FALSE	2.77164	0.0494911	0	0.00141393	0.535209	0.968754	FALSE
YHL044W		7.73101	0.369689	0.154702	FALSE	4.06682	0.00463904	3	-0.0120342	0.225985	0.514016	FALSE
YHL045W		8.69821	0.0949356	0.0628247	FALSE	6.15106	6.99044e-05	6	0.000189157	0.504716	0.934563	FALSE
YHL046C	PAU13	9.06482	0.0481587	0.0385352	FALSE	11.4013	8.94552e-10	4	-0.001186	0.470455	0.889943	FALSE
YHL047C	ARN2	8.82738	0.0754891	0.0536961	FALSE	6.54413	3.07911e-05	6	-0.00857478	0.296006	0.631173	FALSE
YHR001W-A	QCR10	7.23116	0.581234	0.204296	FALSE	7.74598	2.42997e-06	5	-0.0138375	0.193562	0.454557	FALSE
YHR003C	TCD1	8.79755	0.0796696	0.0557728	FALSE	4.04125	0.00487361	1	0.0329444	0.980254	1	FALSE
YHR004C	NEM1	15.2896	2.14298e-11	1.66184e-10	TRUE	37.7291	2.68093e-35	27	-0.0409643	0.00522954	0.0193744	FALSE
YHR005C	GPA1	9.1138	0.0436983	0.0359845	FALSE	6.29846	5.14976e-05	8	0.0491604	0.998939	1	FALSE
YHR006W	STP2	8.43373	0.14665	0.0857829	FALSE	3.417	0.0157546	0	0.0516937	0.999383	1	FALSE
YHR008C	SOD2	7.40111	0.507786	0.187871	FALSE	2.56362	0.0700867	0	0.0276603	0.958075	1	FALSE
YHR009C	TDA3	8.65818	0.101696	0.0659076	FALSE	4.31035	0.00289498	4	0.00746281	0.679545	1	FALSE
YHR010W	RPL27A	15.9638	9.31779e-13	8.48662e-12	TRUE	59.8525	4.93287e-57	56	-0.0396409	0.00661433	0.0241569	FALSE
YHR011W	DIA4	13.832	1.23478e-08	6.27605e-08	TRUE	81.048	6.17047e-78	60	-0.0191554	0.115612	0.302657	FALSE
YHR012W	VPS29	8.48207	0.135919	0.0818333	FALSE	5.05099	0.000666269	1	-0.0595204	9.96022e-05	0.000458052	TRUE
YHR013C	ARD1	14.7172	2.79615e-10	1.83315e-09	TRUE	78.0133	6.24597e-75	45	-0.0232041	0.0734933	0.206859	FALSE
YHR014W	SPO13	8.08504	0.242061	0.119021	FALSE	3.53105	0.0127782	0	-0.0351051	0.0141151	0.0487088	FALSE
YHR015W	MIP6	11.8583	2.23938e-05	6.38453e-05	TRUE	14.5867	8.05038e-13	39	-0.0147915	0.177622	0.424879	FALSE
YHR016C	YSC84	8.79379	0.0802094	0.0559934	FALSE	3.71534	0.00904534	1
YHR017W	YSC83	6.59591	0.822673	0.252325	FALSE	3.28026	0.0202251	0
YHR018C	ARG4	12.5452	1.93638e-06	6.95194e-06	TRUE	16.9478	4.33114e-15	29	0.000347052	0.508653	0.939589	FALSE
YHR021C	RPS27B	12.7962	7.56126e-07	2.97429e-06	TRUE	11.1431	1.57307e-09	45	-0.280223	5.60933e-69	1.24291e-67	TRUE
YHR021W-A	ECM12	7.56449	0.437944	0.172051	FALSE	2.18591	0.128084	0	0.00350046	0.586589	1	FALSE
YHR022C		9.84552	0.00859476	0.0102856	FALSE	7.00469	1.16946e-05	4	-0.0149856	0.174482	0.419101	FALSE
YHR025W	THR1	9.81476	0.00926164	0.0108727	FALSE	4.86291	0.000970728	4	-0.113986	5.23642e-13	3.70227e-12	TRUE
YHR026W	VMA16	10.2435	0.00311695	0.00468435	TRUE	11.9407	2.7375e-10	28	-0.293206	2.59676e-75	6.16698e-74	TRUE
YHR028C	DAP2	7.27544	0.562155	0.199972	FALSE	2.83341	0.0445098	0	-0.03845	0.00812777	0.0292007	FALSE
YHR029C	YHI9	7.21528	0.588053	0.205813	FALSE	3.45613	0.0146698	0	-0.00356438	0.411856	0.807798	FALSE
YHR030C	SLT2	9.30518	0.0294648	0.0267646	FALSE	7.10043	9.56949e-06	7	-0.0341299	0.0164574	0.0563715	FALSE
YHR031C	RRM3	19.1867	7.27264e-20	1.37078e-18	TRUE	42.8923	2.32273e-40	116	-0.0302701	0.0292535	0.0933651	FALSE
YHR032W	ERC1	9.5514	0.0171708	0.0176666	FALSE	7.35279	5.60558e-06	3
YHR033W		8.93283	0.062105	0.046129	FALSE	4.27169	0.00312076	2	-0.0203074	0.102183	0.273058	FALSE
YHR034C	PIH1	8.05274	0.252496	0.122291	FALSE	7.63903	3.05065e-06	7	-0.230127	3.3122e-47	4.96401e-46	TRUE
YHR035W	NEL1	8.09338	0.239407	0.118386	FALSE	3.92851	0.0060409	2	-0.0382799	0.00836717	0.0299678	FALSE
YHR037W	PUT2	8.84162	0.0735563	0.0526489	FALSE	3.76348	0.00826391	1	-0.0304232	0.0286216	0.0914745	FALSE
YHR038W	RRF1	7.30139	0.550936	0.197765	FALSE	5.85717	0.00012874	3	-0.283639	1.28715e-70	2.9077e-69	TRUE
YHR039C	MSC7	7.88183	0.311936	0.139757	FALSE	5.01063	0.000722722	3	-0.0822653	1.36218e-07	7.74021e-07	TRUE
YHR041C	SRB2	10.9671	0.000398007	0.000827151	TRUE	10.9894	2.19613e-09	13	-0.372969	1.73239e-120	7.86538e-119	TRUE
YHR044C	DOG1	8.2717	0.187022	0.101618	FALSE	3.20517	0.0231321	0	-0.00308998	0.423431	0.823565	FALSE
YHR045W		8.31581	0.175352	0.0976881	FALSE	3.30745	0.0192548	0
YHR046C	INM1	8.83649	0.0742482	0.0530602	FALSE	7.7288	2.52049e-06	6	-0.0183271	0.126013	0.324023	FALSE
YHR047C	AAP1	8.53011	0.125837	0.0775529	FALSE	8.88774	2.1046e-07	5	-0.0185895	0.12265	0.317669	FALSE
YHR048W	YHK8	8.4432	0.1445	0.0848914	FALSE	7.03596	1.09538e-05	2	-0.0390782	0.0072952	0.0264351	FALSE
YHR049C-A		6.95416	0.696303	0.227972	FALSE	4.955	0.000807548	1	-0.0506073	0.000780878	0.00326966	TRUE
YHR049W	FSH1	7.95016	0.28735	0.132459	FALSE	2.9025	0.0395325	0	-0.554563	1.56698e-263	3.45557e-261	TRUE
YHR050W	SMF2	8.29296	0.181333	0.0998315	FALSE	4.46716	0.00213342	2	-0.0255105	0.0554222	0.161727	FALSE
YHR051W	COX6	7.74436	0.3644	0.153722	FALSE	3.39389	0.0164443	0	-0.133833	3.01734e-17	2.43437e-16	TRUE
YHR057C	CPR2	9.09998	0.0449204	0.0367013	FALSE	9.24777	9.68297e-08	3	-0.0067454	0.336663	0.699456	FALSE
YHR059W	FYV4	9.77971	0.010078	0.0116398	FALSE	11.6949	4.68745e-10	16	-0.0518472	0.000596702	0.00253052	TRUE
YHR060W	VMA22	7.79925	0.343005	0.148072	FALSE	8.49878	4.85537e-07	7	-0.0109547	0.246777	0.553157	FALSE
YHR061C	GIC1	8.3422	0.168613	0.094809	FALSE	9.12173	1.27222e-07	5	-0.0280607	0.0397332	0.121215	FALSE
YHR064C	SSZ1	16.0665	5.72302e-13	5.43121e-12	TRUE	18.5072	1.35105e-16	36
YHR066W	SSF1	8.54521	0.122785	0.0761217	FALSE	5.45258	0.000295203	2	-0.0685777	9.09158e-06	4.61657e-05	TRUE
YHR067W	HTD2	9.60102	0.0153327	0.0162688	FALSE	4.05579	0.00473841	2	-0.107221	1.03259e-11	6.97072e-11	TRUE
YHR073W	OSH3	6.86585	0.730379	0.234886	FALSE	3.19962	0.023368	0	-0.0300537	0.0301662	0.0958159	FALSE
YHR075C	PPE1	7.56753	0.436667	0.171817	FALSE	6.09571	7.84081e-05	1	-0.0165438	0.150572	0.371693	FALSE
YHR076W	PTC7	7.98236	0.276135	0.129399	FALSE	2.93246	0.0375158	0	-0.00256765	0.436252	0.840734	FALSE
YHR077C	NMD2	8.58697	0.114638	0.0720549	FALSE	3.88229	0.00659601	4	-0.00386281	0.404613	0.800069	FALSE
YHR078W		8.7112	0.0928179	0.0619026	FALSE	5.93646	0.000109284	5	-0.0279265	0.0404573	0.122856	FALSE
YHR079C	IRE1	9.12575	0.0426651	0.0352835	FALSE	7.50113	4.08823e-06	2	0.00382049	0.594362	1	FALSE
YHR080C	LAM4	9.08665	0.0461257	0.0373934	FALSE	9.23422	9.97253e-08	6	0.0183356	0.874097	1	FALSE
YHR081W	LRP1	9.46703	0.0207459	0.0205055	FALSE	4.33285	0.00277196	3	-0.245419	2.10813e-53	3.58925e-52	TRUE
YHR082C	KSP1	9.41311	0.0233593	0.0223869	FALSE	9.05538	1.46923e-07	3	-0.00549581	0.365616	0.744576	FALSE
YHR086W	NAM8	8.99741	0.0549153	0.042503	FALSE	9.88068	2.46033e-08	6	0.0069614	0.66825	1	FALSE
YHR087W	RTC3	10.575	0.00125495	0.00223794	TRUE	11.0412	1.96313e-09	19	-0.0866122	3.09438e-08	1.83015e-07	TRUE
YHR091C	MSR1	10.0693	0.00491172	0.00671262	TRUE	7.00167	1.17731e-05	24	-0.141289	5.20812e-19	4.4336e-18	TRUE
YHR092C	HXT4	8.46691	0.13922	0.0825272	FALSE	4.02458	0.00503166	1	-0.0278197	0.0410411	0.124386	FALSE
YHR093W	AHT1	7.6184	0.415427	0.166648	FALSE	12.7249	4.89619e-11	2	0.0158746	0.83944	1	FALSE
YHR094C	HXT1	9.21421	0.0356367	0.0307647	FALSE	5.77385	0.000152754	4	0.0153904	0.83195	1	FALSE
YHR095W		8.179	0.213218	0.110441	FALSE	6.26892	5.47382e-05	5	0.00109263	0.527222	0.961625	FALSE
YHR096C	HXT5	11.3818	0.00010905	0.000262394	TRUE	6.49822	3.39274e-05	9	0.0188245	0.880309	1	FALSE
YHR097C		10.2088	0.00341693	0.00502391	TRUE	3.80799	0.00759908	1	-0.00899664	0.286959	0.61888	FALSE
YHR100C	GEP4	11.1341	0.000238564	0.000529874	TRUE	13.7755	4.82775e-12	19	-0.314146	3.95255e-86	1.11611e-84	TRUE
YHR103W	SBE22	7.71883	0.374538	0.156033	FALSE	8.9173	1.97453e-07	2	-0.0305266	0.0282014	0.0905065	FALSE
YHR104W	GRE3	8.53162	0.12553	0.0774341	FALSE	4.35483	0.00265623	3	-0.0123868	0.219413	0.500542	FALSE
YHR105W	YPT35	8.55253	0.121327	0.07539	FALSE	10.1893	1.25881e-08	1	0.00370644	0.591596	1	FALSE
YHR106W	TRR2	8.32393	0.173257	0.0966799	FALSE	5.24251	0.000452013	1	0.0394077	0.993111	1	FALSE
YHR108W	GGA2	11.4762	8.03296e-05	0.000200365	TRUE	8.11462	1.10765e-06	12	-0.0196018	0.110266	0.29113	FALSE
YHR109W	CTM1	10.4402	0.00182937	0.0030387	TRUE	8.19868	9.25087e-07	13	0.0177731	0.866677	1	FALSE
YHR110W	ERP5	7.77869	0.350954	0.150103	FALSE	3.33003	0.0184745	0	0.015523	0.834023	1	FALSE
YHR111W	UBA4	10.5034	0.00153488	0.00264444	TRUE	5.73736	0.00016465	12	-0.144895	6.77162e-20	5.89462e-19	TRUE
YHR112C		6.95812	0.694737	0.227679	FALSE	14.9727	3.4217e-13	2	0.0157896	0.838143	1	FALSE
YHR113W	APE4	7.44987	0.486763	0.182986	FALSE	3.27203	0.0205294	0	0.0146856	0.820651	1	FALSE
YHR114W	BZZ1	7.31429	0.545355	0.196729	FALSE	3.11011	0.0273961	0	0.00439155	0.608139	1	FALSE
YHR115C	DMA1	8.02706	0.26098	0.125001	FALSE	4.65732	0.00146494	1	0.0215626	0.911116	1	FALSE
[truncated: 2,720 more rows]
