# Supplementary material for: Global study of holistic morphological effectors in the budding yeast Saccharomyces cerevisiae
Source: BMC Genomics. 2018 Feb 20;19:149. doi: 10.1186/s12864-018-4526-z (PMC5819264; doi:10.1186/s12864-018-4526-z)
Supplement: Supplementary file 4 — Table S2. Holistic morphological abnormalities and genotypes of 19 non-essential gene mutants during validation analysis. (XLS 35 kb) [file 12864_2018_4526_MOESM4_ESM.xls]

## Sheet: Table S2
		Holistic morphological abnormality			Information of haploid deletion mutant strain obtained in this study
ORF	Gene	Euclidean distance	P value	Significance	Strain	Genotype	Parental diploid in EUROSCARF collection
YCR002C	CDC10	26.9426	3.26768e-79	TRUE	YOC5472	MATa ura3D0 leu2D0 his3D1 cdc10D::kanMX4	Y21351
YDL061C	RPS29B	15.3559	4.53525e-22	TRUE	YOC5473	MATa ura3D0 leu2D0 his3D1 met15D0 rps29bD::kanMX4	Y23758
YDL074C	BRE1	14.6383	3.06452e-19	TRUE	YOC5474	MATa ura3D0 leu2D0 his3D1 met15D0 bre1D::kanMX4	Y23771
YDL236W	PHO13	11.2868	5.54078e-08	TRUE	YOC5475	MATa ura3D0 leu2D0 his3D1 met15D0 lys2D0 pho13D::kanMX4	Y23933
YDR296W	MHR1	16.2862	6.50813e-26	TRUE	YOC5476	MATa ura3D0 leu2D0 his3D1 mhr1D::kanMX4	Y23655
YER110C	KAP123	14.2093	1.30886e-17	TRUE	YOC5477	MATa ura3D0 leu2D0 his3D1 kap123D::kanMX4	Y26108
YGR007W	ECT1	10.6874	2.13358e-06	TRUE	YOC5478	MATa ura3D0 leu2D0 his3D1 met15D0 ect1D::kanMX4	Y24637
YHR207C	SET5	7.23388	0.541973	FALSE	YOC5479	MATa ura3D0 leu2D0 his3D1 set5D::kanMX4	Y22901
YIL005W	EPS1	9.65722	0.000458327	TRUE	YOC5480	MATa ura3D0 leu2D0 his3D1 met15D0 lys2D0 eps1D::kanMX4	Y21397
YIL079C	AIR1	9.27222	0.0024571	TRUE	YOC5481	MATa ura3D0 leu2D0 his3D1 met15D0 air1D::kanMX4	Y21472
YKL043W	PHD1	10.7006	1.97662e-06	TRUE	YOC5482	MATa ura3D0 leu2D0 his3D1 phd1D::kanMX4	Y24892
YKL138C	MRPL31	14.8454	4.81336e-20	TRUE	YOC5483	MATa ura3D0 leu2D0 his3D1 met15D0 mrpl31D::kanMX4	Y24988
YKR048C	NAP1	12.6699	3.47718e-12	TRUE	YOC5484	MATa ura3D0 leu2D0 his3D1 met15D0 nap1D::kanMX4	Y25119
YLR055C	SPT8	13.9771	9.52812e-17	TRUE	YOC5485	MATa ura3D0 leu2D0 his3D1 spt8D::kanMX4	Y22666
YLR320W	MMS22	27.6746	2.68019e-83	TRUE	YOC5486	MATa ura3D0 leu2D0 his3D1 met15D0 lys2D0 mms22D::kanMX4	Y25229
YMR255W	GFD1	10.3101	1.7539e-05	TRUE	YOC5487	MATa ura3D0 leu2D0 his3D1 gfd1D::kanMX4	Y20841
YMR312W	ELP6	11.857	1.25214e-09	TRUE	YOC5488	MATa ura3D0 leu2D0 his3D1 met15D0 elp6D::kanMX4	Y26452
YPL129W	TAF14	12.9074	5.64379e-13	TRUE	YOC5489	MATa ura3D0 leu2D0 his3D1 met15D0 taf14D::kanMX4	Y22123
YPR115W	RGC1	9.92326	0.00012886	TRUE	YOC5490	MATa ura3D0 leu2D0 his3D1 met15D0 rgc1D::kanMX4	Y25531
