# Supplementary material for: Global study of holistic morphological effectors in the budding yeast Saccharomyces cerevisiae
Source: BMC Genomics. 2018 Feb 20;19:149. doi: 10.1186/s12864-018-4526-z (PMC5819264; doi:10.1186/s12864-018-4526-z)
Supplement: Supplementary file 12 — Table S3. List of low-abundance and sporulation-specific genes used in this study. (XLS 32 kb) [file 12864_2018_4526_MOESM12_ESM.xls]

## Sheet: TableSpoSpeGene171024
ORF	Gene	Annotation by GO term "sporulation" (GO:004393)	Specific expression in meiosis*
YAL018C	LDS1	TRUE	TRUE		*Becker E, Com E, Lavigne R, Guilleux MH, Evrard B, Pineau C, et al. The protein expression landscape of mitosis and meiosis in diploid budding yeast. J. Proteomics. 2017;156:5–19.
YBR043C	QDR3	TRUE	TRUE
YBR148W	YSW1	TRUE	TRUE
YBR180W	DTR1	TRUE	TRUE
YCL048W	SPS22	TRUE	TRUE
YCR045C	RRT12	TRUE	TRUE
YDR104C	SPO71	TRUE	TRUE
YDR218C	SPR28	TRUE	TRUE
YDR273W	DON1	TRUE	TRUE
YDR371W	CTS2	TRUE	TRUE
YDR522C	SPS2	TRUE	TRUE
YER020W	GPA2	TRUE	TRUE
YER096W	SHC1	TRUE	TRUE
YER179W	DMC1	TRUE	TRUE
YGR059W	SPR3	TRUE	TRUE
YGR225W	AMA1	TRUE	TRUE
YHR139C	SPS100	TRUE	TRUE
YHR184W	SSP1	TRUE	TRUE
YIL073C	SPO22	TRUE	TRUE
YIL099W	SGA1	TRUE	TRUE
YIR026C	YVH1	TRUE	TRUE
YJL037W	IRC18	TRUE	TRUE
YJL038C	LOH1	TRUE	TRUE
YJL106W	IME2	TRUE	TRUE
YLL005C	SPO75	TRUE	TRUE
YLR054C	OSW2	TRUE	TRUE
YLR263W	RED1	TRUE	TRUE
YLR307W	CDA1	TRUE	TRUE
YLR308W	CDA2	TRUE	TRUE
YLR343W	GAS2	TRUE	TRUE
YMR148W	OSW5	TRUE	TRUE
YMR183C	SSO2	TRUE	TRUE
YMR306W	FKS3	TRUE	TRUE
YNL128W	TEP1	TRUE	TRUE
YOL047C	LDS2	TRUE	TRUE
YOL048C	RRT8	TRUE	TRUE
YOL091W	SPO21	TRUE	TRUE
YOR190W	SPR1	TRUE	TRUE
YOR242C	SSP2	TRUE	TRUE
YOR313C	SPS4	TRUE	TRUE
YPL130W	SPO19	TRUE	TRUE
YPL232W	SSO1	TRUE	TRUE
YPR054W	SMK1	TRUE	TRUE
