# Supplementary material for: Global study of holistic morphological effectors in the budding yeast Saccharomyces cerevisiae
Source: BMC Genomics. 2018 Feb 20;19:149. doi: 10.1186/s12864-018-4526-z (PMC5819264; doi:10.1186/s12864-018-4526-z)
Supplement: Supplementary file 13 — Table S4. List of minor modification genes for cell wall proteins used in this study. (XLS 29 kb) [file 12864_2018_4526_MOESM13_ESM.xls]

## Sheet: TableMinorCWPGene171024
ORF	Gene	Protein type*
YJL158C	CIS3	Non-GPI-CWP		*Orlean P. Architecture and biosynthesis of the Saccharomyces cerevisiae cell wall. Genetics. 2012;192:775–818.
YKL096W	CWP1	GPI-CWP
YJR150C	DAN1	GPI-CWP
YHR143W	DSE2	GPI-CWP
YNL327W	EGT2	GPI-CWP
YDR534C	FIT1	GPI-CWP
YOR383C	FIT3	GPI-CWP
YAR050W	FLO1	GPI-CWP
YKR102W	FLO10	GPI-CWP
YJL159W	HSP150	Non-GPI-CWP
YKL164C	PIR1	Non-GPI-CWP
YKL163W	PIR3	Non-GPI-CWP
YDR055W	PST1	GPI-CWP
YJR004C	SAG1	GPI-CWP
YDR077W	SED1	GPI-CWP
YER150W	SPI1	GPI-CWP
YDR522C	SPS2	GPI-CWP
YNL066W	SUN4	Non-GPI-CWP
YBR067C	TIP1	GPI-CWP
YER011W	TIR1	GPI-CWP
YOR010C	TIR2	GPI-CWP
YOR009W	TIR4	GPI-CWP
